# Supplementary material for: The ATRA-21 gene-expression model predicts retinoid sensitivity in CEBPA double mutant, t(8;21) and inv(16) AML patients
Source: Blood Cancer J. 2019 Sep 30;9(10):76. doi: 10.1038/s41408-019-0241-5 (PMC6769013; doi:10.1038/s41408-019-0241-5)
Supplement: Supplementary file 2 — Supplementary Table 1 [file 41408_2019_241_MOESM2_ESM.xlsx]

## Sheet: Patients characteristics
							Cytogenetic rearrangements											Mutations
	PATIENT_ID	DATASET	ACCESSION/FILE_NAME	ATRA21-PREDICTION	ELN RISK-GROUP	FAB	KARYOTYPE	PML-RARA	BCR-ABL1	RUNX1-RUNX1T1	CBFB-MYH11	MLLT3_KMT2A	GATA2_MECOM	DEK_NUP214	KMT2A_rearranged	del(5)	del(7)	CEBPA-MUT_GEP	FLT3-ITD	NPM1-MUT	FLT3-MUT	RUNX1-MUT	DNMT3A-MUT	IDH1-MUT	IDH2-MUT	NRAS-MUT	WT1-MUT	TET2-MUT	KIT-MUT	TP53-MUT
	TCGA-AB-3012	TCGA	a2491893-8019-4bed-95a2-430ff725b8e2.htseq.counts	0.409527	NA	M3	< 3 abnormalities	Yes	No	No	No	No	No	No	No	No	No	WT	NO	WT	WT	WT	WT	WT	WT	WT	WT	WT	WT	WT
	TCGA-AB-3011	TCGA	ed5ad54c-3ea3-4a96-8687-2d3161cca289.htseq.counts	0.211479	favorable	M1	Normal	No	No	No	No	No	No	No	No	No	No	WT	NO	MUT	WT	WT	WT	MUT	WT	WT	WT	WT	WT	WT
	TCGA-AB-3009	TCGA	331ec6aa-8060-4b7e-863d-794a8e84957b.htseq.counts	0.532293	intermediate-1	M4	Normal	No	No	No	No	No	No	No	No	No	No	WT	NO	WT	WT	MUT	WT	WT	WT	WT	MUT	WT	WT	WT
	TCGA-AB-3008	TCGA	6cdda84f-ecd4-44fa-900d-e84eb84a617b.htseq.counts	0.452214	favorable	M1	Normal	No	No	No	No	No	No	No	No	No	No	POS	NO	WT	WT	WT	WT	WT	WT	WT	WT	WT	WT	WT
	TCGA-AB-3007	TCGA	0b58bf99-a536-46e6-9c30-1511714a01fe.htseq.counts	0.366751	NA	M3	Complex	Yes	No	No	No	No	No	No	No	No	Yes	WT	YES	WT	WT	WT	WT	WT	WT	WT	WT	WT	WT	WT
	TCGA-AB-3002	TCGA	755600af-99aa-4a8a-8470-d7cf724590ed.htseq.counts	0.305298	intermediate-1	M2	Normal	No	No	No	No	No	No	No	No	No	No	WT	NO	WT	WT	WT	WT	WT	MUT	WT	WT	WT	WT	WT
	TCGA-AB-3001	TCGA	f22847a6-56a1-472d-bcd9-9d0dd3497923.htseq.counts	0.43955	NA	M3	< 3 abnormalities	Yes	No	No	No	No	No	No	No	No	No	WT	NO	WT	WT	WT	WT	WT	WT	WT	WT	WT	WT	WT
	TCGA-AB-3000	TCGA	19119686-1050-446b-8802-e3d4b0dcab5f.htseq.counts	0.50506	favorable	M2	Normal	No	No	No	No	No	No	No	No	No	No	POS	NO	WT	WT	WT	WT	WT	WT	WT	WT	WT	WT	WT
	TCGA-AB-2999	TCGA	88839f24-aad7-4c40-976c-d013f85525ed.htseq.counts	0.439565	NA	M3	< 3 abnormalities	Yes	No	No	No	No	No	No	No	No	No	WT	NO	WT	WT	WT	WT	WT	WT	WT	WT	WT	WT	WT
	TCGA-AB-2998	TCGA	48592535-56c0-44db-9faf-700e9317854d.htseq.counts	0.411393	NA	M3	< 3 abnormalities	Yes	No	No	No	No	No	No	No	No	No	WT	YES	WT	WT	WT	WT	WT	WT	WT	WT	WT	WT	WT
	TCGA-AB-2996	TCGA	d4fd037a-e0e2-42c9-8a66-8b67e451e412.htseq.counts	0.241785	intermediate-1	M2	Normal	No	No	No	No	No	No	No	No	No	No	WT	NO	WT	WT	WT	WT	WT	WT	WT	WT	MUT	WT	WT
	TCGA-AB-2995	TCGA	ddd7b751-3745-4613-acf1-ad30fbfa7946.htseq.counts	0.185021	intermediate-1	M2	Normal	No	No	No	No	No	No	No	No	No	No	WT	NO	WT	WT	WT	WT	WT	WT	WT	WT	WT	WT	WT
	TCGA-AB-2994	TCGA	f0a85eed-a0f1-4028-9c62-daa3106d2ac3.htseq.counts	0.374893	NA	M3	< 3 abnormalities	Yes	No	No	No	No	No	No	No	No	No	WT	YES	WT	WT	WT	WT	WT	WT	WT	WT	WT	WT	WT
	TCGA-AB-2992	TCGA	62b0c4e3-33cc-4554-8385-7555c1766153.htseq.counts	0.167961	favorable	M1	Normal	No	No	No	No	No	No	No	No	No	No	WT	NO	MUT	WT	WT	WT	MUT	WT	WT	WT	WT	WT	WT
	TCGA-AB-2991	TCGA	8d216638-9503-4529-b1cc-7f3438607f52.htseq.counts	0.455456	NA	M3	< 3 abnormalities	Yes	No	No	No	No	No	No	No	No	No	WT	NO	WT	WT	WT	WT	WT	WT	WT	WT	WT	WT	WT
	TCGA-AB-2990	TCGA	8bbb3c6b-df24-4664-8b28-34daa1281a93.htseq.counts	0.10112	favorable	M1	Normal	No	No	No	No	No	No	No	No	No	No	WT	NO	MUT	WT	WT	WT	MUT	WT	WT	WT	WT	WT	WT
	TCGA-AB-2988	TCGA	d9063b38-5f3e-4bec-bd62-c98ccb09bd99.htseq.counts	0.0444875	favorable	M1	Normal	No	No	No	No	No	No	No	No	No	No	WT	NO	MUT	MUT	WT	MUT	WT	WT	WT	WT	WT	WT	WT
	TCGA-AB-2987	TCGA	93905cf5-5bfa-476a-9684-2b86c0062bf1.htseq.counts	0.288617	favorable	M5	Normal	No	No	No	No	No	No	No	No	No	No	WT	NO	MUT	WT	WT	MUT	WT	WT	WT	WT	WT	WT	WT
	TCGA-AB-2986	TCGA	890bba99-9671-40b6-907e-a6e942ce6988.htseq.counts	0.0785847	intermediate-1	M2	Normal	No	No	No	No	No	No	No	No	No	No	WT	YES	MUT	WT	WT	WT	WT	WT	WT	WT	WT	WT	WT
	TCGA-AB-2984	TCGA	e6a74ad2-22de-4b9d-a789-383214c088be.htseq.counts	0.163832	favorable	M1	Normal	No	No	No	No	No	No	No	No	No	No	WT	NO	MUT	WT	WT	WT	MUT	WT	MUT	WT	WT	WT	WT
	TCGA-AB-2983	TCGA	bcae9b0e-8f2b-4b1f-b042-9a57581efb11.htseq.counts	0.151155	intermediate-1	M0	Normal	No	No	No	No	No	No	No	No	No	No	WT	NO	WT	WT	MUT	WT	WT	WT	WT	WT	WT	WT	WT
	TCGA-AB-2982	TCGA	7ccde6e8-d7f3-4c06-93aa-87c3c1c5fa89.htseq.counts	0.451098	NA	M3	< 3 abnormalities	Yes	No	No	No	No	No	No	No	No	No	WT	NO	WT	WT	WT	WT	WT	WT	WT	WT	WT	WT	WT
	TCGA-AB-2981	TCGA	2ed6774d-db95-45d6-820f-400fe6a32fa7.htseq.counts	0.135732	intermediate-1	M5	Normal	No	No	No	No	No	No	No	No	No	No	WT	YES	MUT	WT	WT	MUT	WT	WT	WT	WT	WT	WT	WT
	TCGA-AB-2980	TCGA	9ceaaab3-9cdd-41d4-8f0c-f738f9a8ed0e.htseq.counts	0.309377	NA	M3	< 3 abnormalities	Yes	No	No	No	No	No	No	No	No	No	WT	YES	WT	WT	WT	WT	WT	WT	WT	WT	WT	WT	WT
	TCGA-AB-2979	TCGA	54ff5d59-fca3-442d-be21-73b9b477c0dc.htseq.counts	0.493961	favorable	M1	Normal	No	No	No	No	No	No	No	No	No	No	POS	NO	WT	WT	WT	WT	WT	WT	WT	WT	WT	WT	WT
	TCGA-AB-2977	TCGA	248dbfcf-bed9-48fa-bff7-0a12b699a92e.htseq.counts	0.141405	intermediate-1	M2	Normal	No	No	No	No	No	No	No	No	No	No	WT	NO	WT	WT	WT	WT	MUT	WT	WT	WT	WT	WT	WT
	TCGA-AB-2976	TCGA	f1671132-0f54-4bce-b2ae-060cb131b96b.htseq.counts	0.127633	intermediate-1	M1	Normal	No	No	No	No	No	No	No	No	No	No	WT	YES	MUT	WT	WT	WT	WT	WT	WT	MUT	WT	WT	WT
	TCGA-AB-2975	TCGA	f4ac331b-741d-4e1e-b7e1-a7a17d7b675f.htseq.counts	0.213894	intermediate-1	M2	Normal	No	No	No	No	No	No	No	No	No	No	WT	NO	WT	WT	WT	WT	WT	WT	WT	WT	WT	WT	WT
	TCGA-AB-2973	TCGA	45b19568-155b-4eee-87e1-6e92820ca4ba.htseq.counts	0.15918	favorable	M4	Normal	No	No	No	No	No	No	No	No	No	No	WT	NO	MUT	WT	WT	WT	WT	MUT	WT	WT	WT	WT	WT
	TCGA-AB-2971	TCGA	6fc4ab63-6afc-4de5-a774-2ae0badb4f55.htseq.counts	0.144124	intermediate-1	M4	Normal	No	No	No	No	No	No	No	No	No	No	WT	NO	WT	WT	WT	WT	WT	WT	WT	WT	MUT	WT	WT
	TCGA-AB-2970	TCGA	cc2544d1-3687-4323-9ec8-5cccea2d1372.htseq.counts	0.160307	intermediate-1	M4	Normal	No	No	No	No	No	No	No	No	No	No	WT	YES	WT	WT	MUT	WT	WT	WT	WT	MUT	WT	WT	WT
	TCGA-AB-2966	TCGA	08287c2e-6b09-4902-baf1-c5062eb1da6c.htseq.counts	0.107195	intermediate-1	M2	Normal	No	No	No	No	No	No	No	No	No	No	WT	NO	WT	WT	WT	MUT	WT	MUT	WT	WT	WT	WT	WT
	TCGA-AB-2965	TCGA	8ea34d5c-1d13-489b-b19a-f1cee4c7e079.htseq.counts	0.111198	favorable	M4	Normal	No	No	No	No	No	No	No	No	No	No	WT	NO	MUT	MUT	WT	MUT	WT	WT	WT	WT	MUT	WT	WT
	TCGA-AB-2963	TCGA	38f4e212-7d90-47c8-804c-74ba5af1556e.htseq.counts	0.0306156	favorable	M1	Normal	No	No	No	No	No	No	No	No	No	No	WT	NO	MUT	MUT	WT	WT	WT	WT	WT	WT	WT	WT	WT
	TCGA-AB-2959	TCGA	ee84e537-c13b-403a-8cd9-a8ab39012c53.htseq.counts	0.189656	intermediate-2	M0	< 3 abnormalities	No	No	No	No	No	No	No	No	No	No	WT	NO	WT	WT	MUT	WT	WT	MUT	WT	WT	WT	WT	WT
	TCGA-AB-2956	TCGA	12f4f5bd-eb8c-47b4-a186-222a918b2c90.htseq.counts	0.0470933	intermediate-2	M5	< 3 abnormalities	No	No	No	No	Yes	No	No	No	No	No	WT	NO	WT	WT	WT	WT	WT	WT	WT	WT	WT	WT	WT
	TCGA-AB-2955	TCGA	f5abdb36-608a-4d52-88bd-bdbd52519360.htseq.counts	0.436868	favorable	M2	Normal	No	No	No	No	No	No	No	No	No	No	POS	NO	WT	WT	WT	MUT	WT	WT	WT	WT	WT	WT	WT
	TCGA-AB-2952	TCGA	0a77f02e-4760-4f1f-bfca-0c5a07da89bc.htseq.counts	0.113395	adverse	M1	Complex	No	No	No	No	No	No	No	No	Yes	Yes	NEG	NO	WT	WT	WT	WT	WT	WT	MUT	WT	WT	WT	MUT
	TCGA-AB-2950	TCGA	17b9c5e9-48ae-487b-96aa-54f9d1da2f09.htseq.counts	0.372108	favorable	M2	< 3 abnormalities	No	No	Yes	No	No	No	No	No	No	No	WT	NO	WT	WT	WT	WT	WT	WT	WT	WT	WT	WT	WT
	TCGA-AB-2949	TCGA	f27b36ed-a72f-4db1-bfe8-8a60656c980b.htseq.counts	0.156014	adverse	M0	Complex	No	No	No	No	No	No	No	No	No	Yes	WT	NO	WT	WT	WT	MUT	MUT	WT	WT	WT	WT	WT	WT
	TCGA-AB-2948	TCGA	abc58c64-5da9-4ed7-9172-e6550906e724.htseq.counts	0.166522	intermediate-1	M4	Normal	No	No	No	No	No	No	No	No	No	No	WT	NO	WT	WT	WT	WT	WT	MUT	WT	WT	WT	WT	WT
	TCGA-AB-2946	TCGA	fccff4bc-397d-4f58-b164-3d0cd062e3f0.htseq.counts	0.491302	NA	M2	NA	No	No	NA	NA	NA	NA	NA	NA	NA	NA	WT	NO	WT	WT	WT	WT	WT	WT	WT	WT	WT	WT	WT
	TCGA-AB-2944	TCGA	00348d13-2158-4c41-99f6-cf6d9c9cfec2.htseq.counts	0.0938139	adverse	M0	< 3 abnormalities	No	No	No	No	No	No	No	No	No	Yes	WT	NO	WT	WT	WT	WT	WT	WT	WT	WT	WT	WT	WT
	TCGA-AB-2943	TCGA	916c81dc-3102-4e0b-acf9-3bdd923b41df.htseq.counts	0.132103	adverse	M1	Complex	No	No	No	No	No	No	No	No	Yes	No	WT	NO	WT	WT	WT	WT	WT	WT	WT	WT	WT	WT	MUT
	TCGA-AB-2942	TCGA	410ea61b-2b41-497f-b0fe-f1c0e4dbc33b.htseq.counts	0.451405	favorable	M4	< 3 abnormalities	No	No	No	Yes	No	No	No	No	No	No	WT	NO	WT	MUT	WT	WT	WT	WT	WT	WT	WT	WT	WT
	TCGA-AB-2941	TCGA	cae851eb-250e-4576-b6a5-fe6c634c2d0e.htseq.counts	0.229492	adverse	NA	Complex	No	Yes	No	No	No	No	No	No	Yes	Yes	WT	NO	WT	WT	WT	WT	WT	WT	WT	WT	WT	WT	MUT
	TCGA-AB-2940	TCGA	64e47c22-1ea0-41ba-be1c-f66e1380623d.htseq.counts	0.453756	intermediate-2	M2	< 3 abnormalities	No	No	No	No	No	No	No	No	No	No	POS	NO	WT	WT	WT	WT	WT	WT	WT	WT	WT	WT	WT
	TCGA-AB-2939	TCGA	267c5ab3-df9c-454e-9f30-2a3ade315ded.htseq.counts	0.224937	adverse	M1	Complex	No	No	No	No	No	No	No	No	Yes	No	WT	NO	WT	WT	WT	WT	WT	WT	WT	WT	WT	MUT	WT
	TCGA-AB-2938	TCGA	1c995444-c2b8-4fb7-bd61-7dd607007c8f.htseq.counts	0.330366	intermediate-1	M7	Normal	No	No	No	No	No	No	No	No	No	No	WT	NO	WT	WT	WT	MUT	WT	WT	WT	WT	WT	WT	MUT
	TCGA-AB-2937	TCGA	980387b4-b220-4f72-83c7-b52206f10248.htseq.counts	0.516797	favorable	M1	< 3 abnormalities	No	No	Yes	No	No	No	No	No	No	No	WT	NO	WT	WT	WT	WT	WT	WT	WT	WT	MUT	MUT	WT
	TCGA-AB-2936	TCGA	50e46c9d-9500-4d9e-b619-3b6e1cbc0f05.htseq.counts	0.0937992	intermediate-1	M0	Normal	No	No	No	No	No	No	No	No	No	No	WT	NO	WT	WT	MUT	WT	WT	MUT	WT	WT	WT	WT	WT
	TCGA-AB-2935	TCGA	de56f693-778f-496f-a870-af84b6754c14.htseq.counts	0.132867	adverse	M4	Complex	No	No	No	No	No	No	No	No	Yes	Yes	WT	NO	WT	WT	WT	WT	WT	WT	WT	WT	WT	WT	MUT
	TCGA-AB-2934	TCGA	52b5b223-897b-4b6a-b312-03d8ce9ab18e.htseq.counts	0.0973372	intermediate-1	M1	Normal	No	No	No	No	No	No	No	No	No	No	WT	NO	WT	MUT	WT	MUT	WT	MUT	WT	WT	WT	WT	WT
	TCGA-AB-2933	TCGA	9b0d4e6c-3439-491f-8f9c-91a497de2c1e.htseq.counts	0.182321	intermediate-2	M4	< 3 abnormalities	No	No	No	No	No	No	No	No	No	No	WT	NO	WT	WT	MUT	WT	WT	WT	WT	WT	WT	WT	WT
	TCGA-AB-2932	TCGA	4619b035-e95d-4267-9d74-e58bdbaf5d43.htseq.counts	0.199041	favorable	M5	Normal	No	No	No	No	No	No	No	No	No	No	WT	NO	MUT	WT	WT	WT	WT	WT	MUT	WT	WT	WT	WT
	TCGA-AB-2931	TCGA	ccb70fba-ed81-4b83-90e1-99375e0db559.htseq.counts	0.0176526	intermediate-2	M2	< 3 abnormalities	No	No	No	No	No	No	No	No	No	No	WT	YES	MUT	WT	WT	MUT	WT	WT	WT	WT	WT	WT	WT
	TCGA-AB-2930	TCGA	d37053b9-62c7-434d-8305-4c600456386a.htseq.counts	0.087937	intermediate-1	M2	Normal	No	No	No	No	No	No	No	No	No	No	WT	YES	WT	WT	WT	WT	WT	WT	WT	MUT	WT	WT	WT
	TCGA-AB-2929	TCGA	d9280f92-5513-43da-a70d-2e588349f05c.htseq.counts	0.071824	adverse	M0	Complex	No	No	No	No	No	No	No	No	No	Yes	WT	NO	WT	WT	WT	WT	WT	WT	WT	WT	WT	WT	WT
	TCGA-AB-2928	TCGA	d9e24fe8-8d7e-4481-a14e-d2092a6739a4.htseq.counts	0.147992	adverse	M1	< 3 abnormalities	No	No	No	No	No	No	No	No	No	Yes	WT	NO	WT	MUT	WT	MUT	MUT	WT	WT	WT	MUT	WT	WT
	TCGA-AB-2927	TCGA	a3376c90-202c-42f6-a120-98d650e0765d.htseq.counts	0.293249	intermediate-1	M1	Normal	No	No	No	No	No	No	No	No	No	No	WT	NO	WT	WT	MUT	WT	WT	WT	WT	WT	WT	WT	WT
	TCGA-AB-2925	TCGA	0085907d-7474-4aff-b001-40ad2a2371f5.htseq.counts	0.161652	intermediate-1	M5	Normal	No	No	No	No	No	No	No	No	No	No	WT	YES	MUT	WT	WT	MUT	WT	WT	WT	WT	WT	WT	WT
	TCGA-AB-2924	TCGA	ae042870-0f92-417f-a0d8-2561209e8891.htseq.counts	0.0521455	favorable	M4	Normal	No	No	No	No	No	No	No	No	No	No	WT	NO	MUT	MUT	WT	WT	WT	WT	WT	WT	WT	WT	WT
	TCGA-AB-2921	TCGA	fe4e1221-8143-485e-8010-87787d40fa95.htseq.counts	0.01523	intermediate-1	M4	Normal	No	No	No	No	No	No	No	No	No	No	WT	NO	WT	MUT	WT	WT	WT	WT	WT	WT	WT	WT	WT
	TCGA-AB-2920	TCGA	7cf9107b-0745-46fb-8076-7724dd6d2528.htseq.counts	0.193161	adverse	M2	Complex	No	No	No	No	No	No	No	No	No	Yes	WT	NO	WT	WT	WT	WT	WT	WT	WT	WT	WT	WT	WT
	TCGA-AB-2919	TCGA	328c864b-5cb0-4716-a548-862e728d764e.htseq.counts	0.157796	favorable	M1	Normal	No	No	No	No	No	No	No	No	No	No	WT	NO	MUT	WT	WT	MUT	MUT	WT	WT	MUT	WT	WT	WT
	TCGA-AB-2918	TCGA	a62d5510-e858-47d9-b8fb-656cbaaac53f.htseq.counts	0.17583	intermediate-2	M1	< 3 abnormalities	No	No	No	No	No	No	No	No	No	No	WT	NO	WT	MUT	WT	WT	WT	WT	WT	WT	WT	WT	WT
	TCGA-AB-2917	TCGA	46888f83-dd05-4c3c-8f2b-c35570bd7d0c.htseq.counts	0.0967418	adverse	M0	Complex	No	No	No	No	No	No	No	No	No	Yes	WT	NO	WT	WT	WT	WT	WT	WT	WT	WT	WT	WT	WT
	TCGA-AB-2916	TCGA	1bd68540-b1fd-4122-9323-fee4cf854486.htseq.counts	0.258481	intermediate-2	M4	< 3 abnormalities	No	No	No	No	No	No	No	No	No	No	WT	NO	WT	WT	WT	MUT	WT	WT	WT	WT	WT	WT	WT
	TCGA-AB-2915	TCGA	486778af-8f8e-4000-9812-409604e274a5.htseq.counts	0.0795549	adverse	M2	Complex	No	No	No	No	No	No	No	No	No	No	WT	YES	MUT	WT	WT	WT	WT	WT	WT	WT	WT	WT	WT
	TCGA-AB-2914	TCGA	46c4b927-c29c-4dbe-90a4-a493c37188df.htseq.counts	0.182955	NA	M2	< 3 abnormalities	No	No	No	Yes	No	Yes	No	No	No	No	WT	NO	WT	WT	WT	WT	WT	WT	WT	WT	WT	WT	WT
	TCGA-AB-2913	TCGA	ff2ca38e-4e16-43bc-ae35-d83bbf000fb9.htseq.counts	0.064115	intermediate-2	M0	< 3 abnormalities	No	No	No	No	No	No	No	No	No	No	WT	YES	MUT	WT	WT	WT	WT	WT	WT	MUT	WT	WT	WT
	TCGA-AB-2912	TCGA	00059756-2eca-4bfe-9cd0-92faee36ddc0.htseq.counts	0.179252	intermediate-2	M4	< 3 abnormalities	No	No	No	No	No	No	No	No	No	No	WT	NO	WT	WT	MUT	MUT	WT	WT	WT	WT	WT	WT	WT
	TCGA-AB-2911	TCGA	7de9a277-4ada-45cd-be49-a05cae164cca.htseq.counts	0.0985593	adverse	M4	Complex	No	No	No	No	No	No	No	Yes	No	No	WT	NO	WT	WT	WT	WT	WT	WT	WT	WT	WT	WT	WT
	TCGA-AB-2910	TCGA	e5eaf6e2-a516-4d1c-9410-5026118f6f71.htseq.counts	0.116163	adverse	M5	Complex	No	No	No	No	No	No	No	No	No	No	WT	NO	WT	MUT	WT	WT	WT	WT	WT	WT	WT	WT	WT
	TCGA-AB-2908	TCGA	19d1a5c5-c27c-4743-98b1-442d38c48763.htseq.counts	0.118091	adverse	M2	Complex	No	No	No	No	No	No	No	No	Yes	No	WT	NO	WT	WT	WT	MUT	WT	WT	WT	WT	MUT	WT	MUT
	TCGA-AB-2901	TCGA	70b3fc1e-7664-4c81-bce5-9eafdc968912.htseq.counts	0.116676	adverse	M1	Complex	No	Yes	No	No	No	No	No	No	No	No	WT	NO	WT	WT	WT	WT	MUT	WT	WT	WT	WT	WT	WT
	TCGA-AB-2900	TCGA	a363f334-b965-4dd3-a451-34c3562f2adb.htseq.counts	0.129059	favorable	M1	Normal	No	No	No	No	No	No	No	No	No	No	NEG	NO	MUT	MUT	WT	WT	WT	WT	WT	WT	WT	WT	WT
	TCGA-AB-2899	TCGA	ae445e12-d5e4-4706-a7c7-40600d3ac6c3.htseq.counts	0.110472	intermediate-2	M4	< 3 abnormalities	No	No	No	No	No	No	No	No	No	No	WT	NO	WT	WT	MUT	WT	WT	WT	WT	WT	WT	WT	WT
	TCGA-AB-2898	TCGA	17c1f28c-33a2-4415-880a-45c42b8e92ac.htseq.counts	0.196306	intermediate-2	M1	< 3 abnormalities	No	No	No	No	No	No	No	No	No	No	WT	NO	WT	WT	WT	MUT	WT	MUT	WT	WT	WT	WT	WT
	TCGA-AB-2897	TCGA	0d8702cc-d3db-4daf-94a8-b37103d771a6.htseq.counts	0.564572	NA	M3	< 3 abnormalities	Yes	No	No	No	No	No	No	No	No	No	WT	NO	WT	WT	WT	WT	WT	WT	WT	WT	WT	WT	WT
	TCGA-AB-2896	TCGA	090a7f93-c85a-4015-8990-4f5a24fffd4e.htseq.counts	0.110283	favorable	M5	Normal	No	No	No	No	No	No	No	No	No	No	WT	NO	MUT	WT	WT	MUT	WT	WT	WT	WT	WT	WT	WT
	TCGA-AB-2895	TCGA	d7f855f4-d23e-4542-8f1d-db77fe2a2c51.htseq.counts	0.152003	NA	M1	NA	No	No	NA	NA	NA	NA	NA	NA	NA	NA	WT	YES	MUT	WT	WT	MUT	WT	WT	WT	WT	WT	WT	WT
	TCGA-AB-2894	TCGA	8876204c-3be7-41ee-a1e7-08ca4957b4b3.htseq.counts	0.116725	intermediate-2	M5	< 3 abnormalities	No	No	No	No	Yes	No	No	No	No	Yes	WT	NO	WT	WT	WT	WT	WT	WT	WT	WT	WT	WT	WT
	TCGA-AB-2893	TCGA	2dd36b24-e887-4eb8-8c35-4f14b100dff3.htseq.counts	0.00754672	adverse	M5	< 3 abnormalities	No	No	No	No	No	No	No	Yes	No	No	WT	NO	WT	WT	WT	WT	WT	WT	WT	WT	WT	WT	WT
	TCGA-AB-2892	TCGA	214011fc-84be-4936-81bd-d246656700f2.htseq.counts	0.459341	favorable	M4	< 3 abnormalities	No	No	No	Yes	No	No	No	No	No	No	WT	NO	WT	WT	WT	WT	WT	WT	MUT	WT	WT	WT	WT
	TCGA-AB-2891	TCGA	34a5ada0-5f54-4971-ae01-1ff3b76ea919.htseq.counts	0.165613	adverse	M1	Complex	No	No	No	No	No	No	No	No	No	No	WT	NO	WT	WT	WT	MUT	WT	MUT	WT	WT	WT	WT	WT
	TCGA-AB-2890	TCGA	df22cdca-3659-4fbe-8260-e690da5e58cc.htseq.counts	0.164445	intermediate-2	M0	< 3 abnormalities	No	No	No	No	No	No	No	No	No	No	WT	NO	WT	WT	MUT	WT	WT	WT	WT	WT	WT	WT	WT
	TCGA-AB-2889	TCGA	dc0b5c79-13c7-4539-bd58-03b4025d3702.htseq.counts	0.284706	favorable	M4	< 3 abnormalities	No	No	No	Yes	No	No	No	No	No	No	WT	NO	WT	WT	WT	WT	WT	WT	WT	WT	WT	WT	WT
	TCGA-AB-2888	TCGA	02d57199-b744-43aa-b803-22010e6d93d7.htseq.counts	0.403218	favorable	M4	< 3 abnormalities	No	No	No	Yes	No	No	No	No	No	No	WT	NO	WT	WT	WT	WT	WT	WT	WT	WT	WT	MUT	WT
	TCGA-AB-2886	TCGA	b1676786-14ed-4bfa-8c49-dbb23e88bede.htseq.counts	0.407572	favorable	M2	< 3 abnormalities	No	No	Yes	No	No	No	No	No	No	No	WT	NO	WT	WT	WT	WT	WT	WT	WT	WT	WT	WT	WT
	TCGA-AB-2885	TCGA	3a131132-d59a-4df3-b335-642f24e09097.htseq.counts	0.131688	adverse	M0	Complex	No	No	No	No	No	No	No	No	Yes	Yes	WT	NO	WT	WT	WT	WT	WT	WT	WT	WT	WT	WT	MUT
	TCGA-AB-2884	TCGA	34fa50c4-df8f-4592-a118-5dcf94909d24.htseq.counts	0.12408	favorable	M1	Normal	No	No	No	No	No	No	No	No	No	No	WT	NO	MUT	WT	WT	MUT	MUT	WT	WT	WT	WT	WT	WT
	TCGA-AB-2883	TCGA	52cfdb4f-a5dc-41cd-8175-e64196099c69.htseq.counts	0.243541	adverse	M5	Complex	No	No	No	No	No	No	No	Yes	No	No	WT	NO	WT	WT	WT	WT	WT	WT	WT	WT	WT	WT	WT
	TCGA-AB-2882	TCGA	b5abb11d-81a9-43c8-9ad4-7a18bff5d832.htseq.counts	0.244998	adverse	M2	< 3 abnormalities	No	No	No	No	No	No	No	No	No	Yes	WT	NO	WT	WT	WT	WT	WT	WT	WT	WT	WT	WT	WT
	TCGA-AB-2881	TCGA	9146cb7b-e388-41b4-aa5f-a9a571abdc40.htseq.counts	0.462408	favorable	M1	< 3 abnormalities	No	No	No	Yes	No	No	No	No	No	No	WT	NO	WT	WT	WT	WT	WT	WT	WT	WT	WT	MUT	WT
	TCGA-AB-2880	TCGA	1315ac11-5c20-4558-9bbb-44c40ac025d1.htseq.counts	0.460701	favorable	M1	Normal	No	No	No	No	No	No	No	No	No	No	POS	YES	WT	WT	WT	WT	WT	WT	WT	WT	WT	WT	WT
	TCGA-AB-2878	TCGA	bf2f04f1-5b18-453e-b91a-504ecfbf25fe.htseq.counts	0.14406	adverse	M2	Complex	No	No	No	No	No	No	No	No	Yes	Yes	WT	NO	WT	WT	WT	WT	WT	WT	WT	WT	WT	WT	MUT
	TCGA-AB-2877	TCGA	4395b7e9-4d6f-42f7-ab57-f09b08a7a38d.htseq.counts	0.141535	intermediate-2	M1	< 3 abnormalities	No	No	No	No	No	No	No	No	No	No	WT	YES	MUT	WT	WT	WT	WT	MUT	WT	WT	WT	WT	WT
	TCGA-AB-2876	TCGA	fe79a2d3-a9b9-4933-92fd-379de29f6b67.htseq.counts	0.395233	intermediate-2	M2	< 3 abnormalities	No	No	No	No	No	No	No	No	No	No	WT	NO	WT	WT	WT	WT	WT	WT	WT	WT	MUT	WT	WT
	TCGA-AB-2875	TCGA	866db25b-6fe3-4423-9616-f603b200e188.htseq.counts	0.417887	favorable	M2	< 3 abnormalities	No	No	Yes	No	No	No	No	No	No	No	WT	YES	WT	WT	WT	WT	WT	WT	WT	WT	WT	WT	WT
	TCGA-AB-2874	TCGA	bf2717fa-970f-402a-add8-a589a01b6a6d.htseq.counts	0.376036	adverse	M2	< 3 abnormalities	No	No	No	No	No	No	No	No	No	Yes	POS	NO	WT	WT	WT	WT	WT	MUT	WT	MUT	WT	WT	WT
	TCGA-AB-2873	TCGA	ec21a7af-6635-4e31-bc39-16ed43467f87.htseq.counts	0.197082	intermediate-1	M5	Normal	No	No	No	No	No	No	No	No	No	No	WT	NO	WT	WT	WT	MUT	WT	WT	WT	WT	MUT	WT	WT
	TCGA-AB-2872	TCGA	a735ce09-04ad-452c-8a32-16894df3a8a9.htseq.counts	0.473004	NA	M3	Complex	Yes	No	No	No	No	No	No	No	No	No	WT	NO	WT	WT	WT	WT	WT	WT	WT	WT	WT	WT	WT
	TCGA-AB-2871	TCGA	e36a6a89-3622-4a24-b611-27c03d4966a6.htseq.counts	0.170432	intermediate-1	M1	Normal	No	No	No	No	No	No	No	No	No	No	WT	YES	MUT	WT	WT	WT	WT	WT	WT	WT	WT	WT	WT
	TCGA-AB-2870	TCGA	a99b473c-d822-45ff-a881-fe2230da6e5d.htseq.counts	0.186348	favorable	M1	< 3 abnormalities	No	No	No	Yes	No	No	No	No	No	No	WT	NO	WT	MUT	WT	WT	WT	WT	MUT	WT	WT	WT	WT
	TCGA-AB-2869	TCGA	ac91dc28-0218-449a-bf40-9f1ea55c56ac.htseq.counts	0.0859785	favorable	M2	Normal	No	No	No	No	No	No	No	No	No	No	WT	NO	MUT	MUT	WT	MUT	WT	WT	WT	WT	WT	WT	WT
	TCGA-AB-2867	TCGA	ce4f46a0-e117-4cac-b0d4-4195f806c523.htseq.counts	0.377983	intermediate-1	M2	Normal	No	No	No	No	No	No	No	No	No	No	WT	NO	WT	WT	WT	MUT	MUT	WT	WT	WT	WT	WT	WT
	TCGA-AB-2866	TCGA	c74bc915-d265-4312-89cd-0713a05742f9.htseq.counts	0.0901001	intermediate-1	M1	Normal	No	No	No	No	No	No	No	No	No	No	WT	NO	WT	WT	WT	WT	WT	MUT	WT	WT	WT	WT	WT
	TCGA-AB-2865	TCGA	c3b0c05d-9b2c-496a-9f83-3a19d9962d59.htseq.counts	0.0734237	intermediate-2	M1	< 3 abnormalities	No	No	No	No	No	No	No	No	No	No	WT	NO	WT	WT	MUT	WT	WT	WT	WT	WT	MUT	WT	WT
	TCGA-AB-2863	TCGA	964269ef-8b6c-4a57-ad80-d8709dbf6397.htseq.counts	0.0886443	intermediate-2	M1	< 3 abnormalities	No	No	No	No	No	No	No	No	No	No	NEG	NO	WT	WT	WT	MUT	MUT	WT	WT	WT	WT	WT	WT
	TCGA-AB-2862	TCGA	e42018eb-50a3-4f17-a106-fd3ef87f81e3.htseq.counts	0.471	NA	M3	Normal	Yes	No	No	No	No	No	No	No	No	No	WT	NO	WT	WT	WT	WT	WT	WT	WT	WT	WT	WT	WT
	TCGA-AB-2861	TCGA	118b0d94-385d-449c-a3de-bc0bf9208b7a.htseq.counts	0.122499	intermediate-2	M5	< 3 abnormalities	No	No	No	No	No	No	No	No	No	No	WT	NO	MUT	WT	WT	MUT	WT	WT	WT	WT	WT	WT	WT
	TCGA-AB-2859	TCGA	4fd2de09-663c-4452-8cc8-1733a78bf71f.htseq.counts	0.0988478	favorable	M2	Normal	No	No	No	No	No	No	No	No	No	No	WT	NO	MUT	WT	WT	MUT	WT	WT	WT	WT	WT	WT	WT
	TCGA-AB-2858	TCGA	e9c519b9-f8e3-44b8-b0de-674ea790de88.htseq.counts	0.527625	favorable	M2	< 3 abnormalities	No	No	Yes	No	No	No	No	No	No	No	WT	NO	WT	WT	WT	WT	WT	WT	WT	WT	WT	WT	WT
	TCGA-AB-2857	TCGA	9e00c640-621a-41dc-b694-68bcaa267c0b.htseq.counts	0.182974	adverse	M6	Complex	No	No	No	No	No	No	No	No	Yes	Yes	WT	NO	WT	WT	WT	WT	WT	WT	WT	WT	WT	WT	MUT
	TCGA-AB-2856	TCGA	0ab1e1b6-2cd3-43e0-aa1e-b4b3bc2582bb.htseq.counts	0.170159	intermediate-1	M4	Normal	No	No	No	No	No	No	No	No	No	No	WT	NO	WT	WT	WT	WT	WT	WT	WT	WT	WT	WT	WT
	TCGA-AB-2853	TCGA	efa08bf5-7a5e-43f5-a33d-9839d54a4561.htseq.counts	0.0576938	intermediate-1	M1	Normal	No	No	No	No	No	No	No	No	No	No	WT	YES	MUT	WT	WT	MUT	WT	WT	WT	WT	WT	WT	WT
	TCGA-AB-2851	TCGA	8c072808-4752-423a-b3ff-9b2ebe356f88.htseq.counts	0.129009	intermediate-1	M5	Normal	No	No	No	No	No	No	No	No	No	No	WT	NO	WT	MUT	WT	MUT	WT	WT	WT	WT	WT	WT	WT
	TCGA-AB-2849	TCGA	fb470a4a-5345-4b21-a3cb-b6f0f6e022ac.htseq.counts	0.118786	adverse	M0	Complex	No	No	No	No	No	No	No	No	Yes	No	WT	NO	WT	WT	WT	WT	WT	WT	WT	WT	WT	WT	WT
	TCGA-AB-2847	TCGA	e06d3438-6639-4292-a828-8c0f03e48a50.htseq.counts	0.18606	intermediate-2	M1	< 3 abnormalities	No	No	No	No	No	No	No	No	No	Yes	WT	NO	WT	WT	WT	WT	WT	WT	WT	WT	WT	WT	WT
	TCGA-AB-2846	TCGA	9cfcf782-1318-4054-8d22-958f8f3b7dae.htseq.counts	0.511958	favorable	M4	< 3 abnormalities	No	No	No	Yes	No	No	No	No	No	No	WT	NO	WT	WT	WT	WT	WT	WT	WT	MUT	WT	MUT	WT
	TCGA-AB-2845	TCGA	74e29f4c-ec06-4733-90b1-73742a172d06.htseq.counts	0.484677	favorable	M2	Normal	No	No	No	No	No	No	No	No	No	No	POS	NO	WT	WT	WT	WT	WT	WT	WT	WT	MUT	WT	WT
	TCGA-AB-2844	TCGA	4a633ecd-ed96-4b39-9026-6389d7d4a00b.htseq.counts	0.155441	adverse	M2	< 3 abnormalities	No	No	No	No	No	No	No	Yes	No	No	WT	NO	WT	MUT	WT	WT	WT	WT	WT	MUT	WT	WT	WT
	TCGA-AB-2843	TCGA	d398a330-6a57-4172-9f2a-d6187fa2c71d.htseq.counts	0.130802	intermediate-2	M6	< 3 abnormalities	No	No	No	No	No	No	No	No	No	No	WT	NO	WT	WT	WT	WT	WT	WT	WT	WT	WT	MUT	WT
	TCGA-AB-2842	TCGA	c7a3fd3a-7f49-4ad4-8cf4-ece991048d49.htseq.counts	-0.00318239	adverse	M4	< 3 abnormalities	No	No	No	No	No	No	No	Yes	No	No	WT	NO	WT	WT	WT	WT	WT	WT	WT	WT	WT	WT	WT
	TCGA-AB-2841	TCGA	1755cecb-a97a-49f8-882f-bc53ec9a999b.htseq.counts	0.424724	NA	M3	< 3 abnormalities	Yes	No	No	No	No	No	No	No	No	No	WT	NO	WT	WT	WT	WT	WT	WT	WT	WT	WT	WT	WT
	TCGA-AB-2840	TCGA	a3d9bc74-f52c-4741-aa38-f2ae9f9bec40.htseq.counts	0.530386	NA	M3	< 3 abnormalities	Yes	No	No	No	No	No	No	No	No	No	WT	YES	WT	WT	WT	WT	WT	WT	WT	WT	WT	WT	WT
	TCGA-AB-2839	TCGA	5a859ebc-7305-4050-bdf3-94098801e42f.htseq.counts	0.12206	favorable	M2	Normal	No	No	No	No	No	No	No	No	No	No	NEG	NO	MUT	WT	WT	MUT	WT	WT	MUT	MUT	WT	WT	WT
	TCGA-AB-2836	TCGA	c42854a2-28ba-4d64-94cc-1247e6d85892.htseq.counts	0.0595244	intermediate-1	M4	Normal	No	No	No	No	No	No	No	No	No	No	WT	YES	MUT	WT	WT	WT	WT	WT	WT	WT	WT	WT	WT
	TCGA-AB-2835	TCGA	c1ffe8f9-b01b-42c4-b49d-0ceba6cf19c9.htseq.counts	0.104269	favorable	M5	Normal	No	No	No	No	No	No	No	No	No	No	WT	NO	MUT	WT	WT	WT	WT	WT	WT	WT	WT	WT	WT
	TCGA-AB-2834	TCGA	589faaf8-ec3b-42fa-8528-fa3f7909ecce.htseq.counts	0.0395647	adverse	M4	< 3 abnormalities	No	No	No	No	No	No	No	Yes	No	No	WT	NO	WT	MUT	WT	WT	WT	WT	WT	WT	WT	WT	WT
	TCGA-AB-2830	TCGA	13dc2abd-7296-401b-8fba-8f162fc71a8b.htseq.counts	0.122809	intermediate-2	M4	< 3 abnormalities	No	No	No	No	No	No	No	No	No	No	WT	YES	WT	WT	WT	MUT	WT	WT	WT	WT	MUT	WT	WT
	TCGA-AB-2828	TCGA	6863a415-03a6-4680-86fb-8b1bade0ea03.htseq.counts	0.285058	favorable	M4	< 3 abnormalities	No	No	No	Yes	No	No	No	No	No	No	WT	NO	WT	WT	WT	WT	WT	WT	WT	WT	WT	WT	WT
	TCGA-AB-2826	TCGA	a52420cf-bfc2-4db3-9d18-5940df784435.htseq.counts	0.118654	favorable	M4	Normal	No	No	No	No	No	No	No	No	No	No	WT	NO	MUT	WT	WT	WT	WT	MUT	WT	WT	WT	WT	WT
	TCGA-AB-2825	TCGA	24318f5b-19f4-46e1-87c8-919c2bfab922.htseq.counts	0.169299	favorable	M5	Normal	No	No	No	No	No	No	No	No	No	No	WT	NO	MUT	MUT	WT	MUT	WT	WT	WT	WT	WT	WT	WT
	TCGA-AB-2823	TCGA	0006cd63-2533-46d9-b58d-98fadea87b49.htseq.counts	0.380632	NA	M3	< 3 abnormalities	Yes	No	No	No	No	No	No	No	No	No	WT	NO	WT	WT	WT	WT	WT	WT	WT	WT	WT	WT	WT
	TCGA-AB-2822	TCGA	43fceb9b-2f98-4d86-b574-7ccd5e517778.htseq.counts	0.182577	intermediate-2	M0	< 3 abnormalities	No	No	No	No	No	No	No	No	No	No	WT	NO	WT	WT	WT	MUT	MUT	WT	WT	WT	MUT	WT	WT
	TCGA-AB-2821	TCGA	8d88c42a-5594-436a-8931-1dc39daedaf5.htseq.counts	0.221795	intermediate-2	M1	< 3 abnormalities	No	No	No	No	No	No	No	No	No	No	WT	NO	WT	WT	MUT	WT	MUT	MUT	WT	WT	WT	WT	WT
	TCGA-AB-2820	TCGA	8b7e5450-260c-4835-883d-0947fcfcfd62.htseq.counts	0.133163	adverse	M0	Complex	No	No	No	No	No	No	No	No	No	No	WT	NO	WT	WT	WT	WT	WT	WT	WT	WT	WT	WT	MUT
	TCGA-AB-2819	TCGA	57b1805b-7b65-430f-9976-5c654a4fefaf.htseq.counts	0.312159	favorable	M2	< 3 abnormalities	No	No	Yes	No	No	No	No	No	No	No	WT	NO	WT	WT	WT	WT	WT	WT	WT	WT	WT	MUT	WT
	TCGA-AB-2818	TCGA	9968d5c5-7fcc-4971-929e-a6d76b43ca8b.htseq.counts	0.103941	intermediate-2	M2	< 3 abnormalities	No	No	No	No	No	No	No	No	No	No	WT	NO	MUT	MUT	WT	MUT	WT	WT	WT	WT	WT	WT	WT
	TCGA-AB-2817	TCGA	572e3287-0ea4-4725-a56d-2d17ee5b6353.htseq.counts	0.213191	adverse	M2	< 3 abnormalities	No	Yes	No	No	No	No	No	No	No	Yes	WT	NO	WT	WT	WT	WT	WT	WT	WT	WT	WT	WT	WT
	TCGA-AB-2815	TCGA	1b6b2ba4-6a80-474a-b8cb-64c3ae1956e8.htseq.counts	0.301567	favorable	M4	< 3 abnormalities	No	No	No	Yes	No	No	No	No	No	No	WT	NO	WT	WT	WT	WT	WT	WT	WT	WT	WT	WT	WT
	TCGA-AB-2814	TCGA	c97ecae6-5123-4ed7-b3c8-4c0bc1ec8b43.htseq.counts	0.102474	adverse	M0	< 3 abnormalities	No	No	No	No	No	No	No	No	Yes	No	WT	NO	WT	MUT	WT	WT	WT	WT	WT	WT	WT	WT	WT
	TCGA-AB-2813	TCGA	949c71a8-5141-433f-90d3-5f1f3ec61c96.htseq.counts	0.137484	adverse	M4	Complex	No	No	No	No	No	No	No	No	Yes	No	WT	NO	WT	WT	WT	WT	WT	WT	WT	WT	WT	WT	WT
	TCGA-AB-2812	TCGA	b8eb316d-1490-41fc-8329-a49b45fe5b64.htseq.counts	0.0994978	intermediate-1	M2	Normal	No	No	No	No	No	No	No	No	No	No	WT	YES	MUT	WT	WT	WT	WT	WT	WT	WT	WT	WT	WT
	TCGA-AB-2811	TCGA	ae0e2087-9667-4429-a2b5-5f2359bee3fd.htseq.counts	0.202899	favorable	M4	Normal	No	No	No	No	No	No	No	No	No	No	WT	NO	MUT	MUT	WT	MUT	WT	WT	WT	WT	WT	WT	WT
	TCGA-AB-2810	TCGA	5b6de027-6aae-43b9-a807-e30b3ddcf923.htseq.counts	0.177158	NA	M2	NA	No	No	NA	NA	NA	NA	NA	NA	NA	NA	WT	NO	MUT	WT	WT	WT	WT	MUT	WT	WT	WT	WT	WT
	TCGA-AB-2808	TCGA	9327e247-bad6-47f9-9956-62375d79dca8.htseq.counts	0.386622	intermediate-2	M2	< 3 abnormalities	No	No	No	No	No	No	No	No	No	No	POS	NO	WT	WT	WT	WT	WT	WT	MUT	WT	WT	WT	WT
	TCGA-AB-2806	TCGA	38a3a5bd-0c7a-4286-a753-eb666b98222f.htseq.counts	0.133655	intermediate-2	M1	< 3 abnormalities	No	No	No* (Fusion not confirmed by RNA-Seq/FusioCatcher)	No	No	No	No	No	No	No	WT	NO	WT	WT	WT	WT	WT	WT	WT	WT	WT	WT	WT
	TCGA-AB-2805	TCGA	6ec79cbf-6b73-446f-8765-f9dbb9b72666.htseq.counts	0.117415	intermediate-1	M0	Normal	No	No	No	No	No	No	No	No	No	No	WT	NO	WT	WT	MUT	WT	WT	MUT	WT	WT	WT	WT	WT
	TARGET-20-PATJHJ	TARGET	27e5ddd3-b1fc-44e4-bca8-755bb44ec814.htseq.counts	0.222016	adverse	M5	< 3 abnormalities	No	No	No	No	No	No	No	Yes	No	No	WT	NO	WT	WT	NA	NA	NA	NA	NA	NA	NA	NA	NA
	TARGET-20-PATIAK	TARGET	dac06ff7-0ebb-4547-be85-f7aa49f43574.htseq.counts	0.3403	favorable	M4	< 3 abnormalities	No	No	No	Yes	No	No	No	No	No	No	WT	NO	WT	MUT	NA	NA	NA	NA	NA	NA	NA	NA	NA
	TARGET-20-PATELT	TARGET	f5b7df2d-6f28-4d84-b6d7-2112c4ce1412.htseq.counts	0.0628781	intermediate-2	M1	< 3 abnormalities	No	No	No	No	No	No	No	No	No	No	WT	NO	WT	WT	NA	NA	NA	NA	NA	NA	NA	NA	NA
	TARGET-20-PATDNN	TARGET	e6bb1330-c761-43a5-9d17-16da727232f1.htseq.counts	0.0445619	intermediate-2	M5	< 3 abnormalities	No	No	No	No	Yes	No	No	No	No	No	WT	NO	WT	WT	NA	NA	NA	NA	NA	NA	NA	NA	NA
	TARGET-20-PATDHA	TARGET	0d2e04cf-38af-4324-b9f3-f55c032e2d55.htseq.counts	0.540013	favorable	M2	< 3 abnormalities	No	No	Yes	No	No	No	No	No	No	No	WT	NO	WT	WT	NA	NA	NA	NA	NA	NA	NA	NA	NA
	TARGET-20-PASZLJ	TARGET	bf28e693-6b4a-4577-a8c8-88d073015bb6.htseq.counts	0.0310947	adverse	M5	Complex	No	No	No	No	No	No	No	Yes	No	No	WT	NO	WT	WT	NA	NA	NA	NA	NA	NA	NA	NA	NA
	TARGET-20-PASYJI	TARGET	a08402e1-2c37-4258-8f1b-b011cfc24397.htseq.counts	0.344463	favorable	M4	< 3 abnormalities	No	No	No	Yes	No	No	No	No	No	No	WT	NO	WT	WT	NA	NA	NA	NA	NA	NA	NA	NA	NA
	TARGET-20-PASXYG	TARGET	8c689ea6-b3c4-437c-9e5d-83fa6c26fb3c.htseq.counts	0.409652	favorable	M2	< 3 abnormalities	No	No	Yes	No	No	No	No	No	No	No	WT	NO	WT	MUT	NA	NA	NA	NA	NA	NA	NA	NA	NA
	TARGET-20-PASXNR	TARGET	446c6395-d095-4401-b730-e05ea16efc3b.htseq.counts	0.138637	adverse	M4	Complex	No	No	No	No	No	No	No	No	No	No	WT	NO	WT	WT	NA	NA	NA	NA	NA	NA	NA	NA	NA
	TARGET-20-PASWPT	TARGET	803b62d3-440c-4695-a67c-e32800810eae.htseq.counts	0.475865	favorable	M2	Complex	No	No	Yes	No	No	No	No	No	No	No	WT	NO	WT	WT	NA	NA	NA	NA	NA	NA	NA	NA	NA
	TARGET-20-PASWPD	TARGET	377eddaa-e0c5-4448-86cb-0d35735a6daf.htseq.counts	0.0186829	NA	NOS	NA	No	No	NA	NA	NA	NA	NA	NA	NA	NA	WT	NO	WT	WT	NA	NA	NA	NA	NA	NA	NA	NA	NA
	TARGET-20-PASWLN	TARGET	c339e2e4-e451-4dd7-8ee1-c690c9b0dd1a.htseq.counts	0.137274	intermediate-2	M0	< 3 abnormalities	No	No	No	No	Yes	No	No	No	No	No	WT	NO	WT	WT	NA	NA	NA	NA	NA	NA	NA	NA	NA
	TARGET-20-PASWAT	TARGET	b75c5da3-8ce6-4ceb-aae3-4ceaec33bba4.htseq.counts	0.0722178	intermediate-1	M4	Normal	No	No	No	No	No	No	No	No	No	No	WT	NO	WT	WT	NA	NA	NA	NA	NA	NA	NA	NA	NA
	TARGET-20-PASWAJ	TARGET	6563a448-141b-43ec-89e0-184f1a8eb71e.htseq.counts	0.109734	adverse	M1	< 3 abnormalities	No	No	No	No	No	No	No	Yes	No	No	WT	NO	WT	WT	NA	NA	NA	NA	NA	NA	NA	NA	NA
	TARGET-20-PASVYL	TARGET	ea0ae9a6-50c2-4a20-b6d5-bfb46ed518f7.htseq.counts	0.152802	adverse	M5	< 3 abnormalities	No	No	No	No	No	No	No	Yes	No	No	WT	NO	WT	WT	NA	NA	NA	NA	NA	NA	NA	NA	NA
	TARGET-20-PASVYA	TARGET	b257fdcb-d2dd-45d3-98aa-580c07a9571d.htseq.counts	0.281337	intermediate-1	NOS	Normal	No	No	No	No	No	No	No	No	No	No	WT	NO	WT	WT	NA	NA	NA	NA	NA	NA	NA	NA	NA
	TARGET-20-PASVVS	TARGET	c4255855-0598-4425-af32-2d2d52c21f22.htseq.counts	0.0451928	adverse	M5	Complex	No	No	No	No	No	No	No	Yes	No	No	WT	NO	WT	WT	NA	NA	NA	NA	NA	NA	NA	NA	NA
	TARGET-20-PASTUH	TARGET	e128f367-8086-4ab1-a3a1-402fc78ef02e.htseq.counts	0.0855453	adverse	M4	Complex	No	No	No	No	No	No	No	Yes	No	No	WT	NO	WT	WT	NA	NA	NA	NA	NA	NA	NA	NA	NA
	TARGET-20-PASTTW	TARGET	4b535c70-610c-4041-be89-bdf852b78bec.htseq.counts	0.195641	intermediate-2	M7	< 3 abnormalities	No	No	No	No	No	No	No	No	No	No	WT	NO	WT	WT	NA	NA	NA	NA	NA	NA	NA	NA	NA
	TARGET-20-PASSSI	TARGET	d433732c-8507-4746-ad1f-560ca62597c9.htseq.counts	0.128879	adverse	M5	< 3 abnormalities	No	No	No	No	No	No	No	Yes	No	No	WT	NO	WT	WT	NA	NA	NA	NA	NA	NA	NA	NA	NA
	TARGET-20-PASPTM	TARGET	c79807cc-404e-4479-b46d-822d31737539.htseq.counts	0.573148	favorable	M2	Normal	No	No	No	No	No	No	No	No	No	No	POS	NO	WT	WT	NA	NA	NA	NA	NA	NA	NA	NA	NA
	TARGET-20-PASPLU	TARGET	b1969d74-ad0f-4638-ad95-ebeb01033789.htseq.counts	0.0231406	intermediate-1	M4	Normal	No	No	No	No	No	No	No	No	No	No	WT	YES	WT	WT	NA	NA	NA	NA	NA	NA	NA	NA	NA
	TARGET-20-PASPKE	TARGET	a8a43db5-2fd8-480c-93fa-dc009791cc5c.htseq.counts	0.5893	favorable	M4	< 3 abnormalities	No	No	Yes	No	No	No	No	No	No	No	WT	NO	WT	WT	NA	NA	NA	NA	NA	NA	NA	NA	NA
	TARGET-20-PASPGA	TARGET	616981b2-b4cb-47fd-a58e-fff36d1298a9.htseq.counts	0.100688	favorable	M1	Normal	No	No	No	No	No	No	No	No	No	No	WT	NO	MUT	WT	NA	NA	NA	NA	NA	NA	NA	NA	NA
	TARGET-20-PASMYS	TARGET	06a9c4ce-55a4-4dd7-967c-d72e8da7a89c.htseq.counts	0.444619	intermediate-2	M4	< 3 abnormalities	No	No	No	No	No	No	No	No	No	No	WT	NO	MUT	WT	NA	NA	NA	NA	NA	NA	NA	NA	NA
	TARGET-20-PASMHY	TARGET	6f475a4d-53ea-4110-b80f-d519289d41f9.htseq.counts	0.426154	favorable	M4	< 3 abnormalities	No	No	No	Yes	No	No	No	No	No	Yes	WT	NO	WT	WT	NA	NA	NA	NA	NA	NA	NA	NA	NA
	TARGET-20-PASMGW	TARGET	da74c52d-e83e-4377-8615-9805d2d0dcd6.htseq.counts	0.122862	adverse	M5	< 3 abnormalities	No	No	No	No	No	No	No	Yes	No	No	WT	NO	WT	WT	NA	NA	NA	NA	NA	NA	NA	NA	NA
	TARGET-20-PASLSD	TARGET	78177300-3d94-438d-a9a7-ddf4f406a6c2.htseq.counts	0.239343	intermediate-2	M5	< 3 abnormalities	No	No	No	No	Yes	No	No	No	No	No	WT	NO	WT	WT	NA	NA	NA	NA	NA	NA	NA	NA	NA
	TARGET-20-PASJTM	TARGET	914cada1-f6bc-440c-a3a5-cccf58dd092a.htseq.counts	0.287202	adverse	M7	Complex	No	No	No	No	No	No	No	No	Yes	No	WT	NO	WT	NA	NA	NA	NA	NA	NA	NA	NA	NA	NA
	TARGET-20-PASJGZ	TARGET	b4ef118e-7fd2-4434-9dc7-e19c8a9b9e17.htseq.counts	0.136759	adverse	M0	Complex	No	No	No	No	No	No	No	No	No	No	WT	NO	WT	WT	NA	NA	NA	NA	NA	NA	NA	NA	NA
	TARGET-20-PASINN	TARGET	a5b94775-a468-4602-b118-6fb01a028df3.htseq.counts	0.197473	intermediate-2	M2	< 3 abnormalities	No	No	No	No	No	No	No	No	No	No	WT	NO	MUT	WT	NA	NA	NA	NA	NA	NA	NA	NA	NA
	TARGET-20-PASIBG	TARGET	9e15a24b-66d2-43eb-bb68-94cced2872ee.htseq.counts	0.159229	intermediate-2	M4	< 3 abnormalities	No	No	No	No	No	No	No	No	No	No	WT	NO	WT	WT	NA	NA	NA	NA	NA	NA	NA	NA	NA
	TARGET-20-PASHYZ	TARGET	ad2c2e96-acd3-42d9-bde6-cef415d4eb98.htseq.counts	0.473476	favorable	M2	< 3 abnormalities	No	No	Yes	No	No	No	No	No	No	No	WT	NO	WT	WT	NA	NA	NA	NA	NA	NA	NA	NA	NA
	TARGET-20-PASHBI	TARGET	8fadcafc-9a19-4ac0-bf7e-e6013abdaf39.htseq.counts	0.368145	favorable	M2	< 3 abnormalities	No	No	Yes	No	No	No	No	No	No	No	WT	NO	WT	WT	NA	NA	NA	NA	NA	NA	NA	NA	NA
	TARGET-20-PASGZS	TARGET	474d6dd6-14c4-4e3a-b2fb-f56248f25925.htseq.counts	0.0711437	adverse	M4	< 3 abnormalities	No	No	No	No	No	No	No	Yes	No	No	WT	NO	WT	WT	NA	NA	NA	NA	NA	NA	NA	NA	NA
	TARGET-20-PASGWH	TARGET	efcaa7e4-d88e-4791-a6a1-1d96e3e6f065.htseq.counts	0.00835037	intermediate-2	M2	< 3 abnormalities	No	No	No	No	No	No	No	No	No	No	WT	NO	WT	WT	NA	NA	NA	NA	NA	NA	NA	NA	NA
	TARGET-20-PASGMZ	TARGET	d8caa26b-0e3b-48c5-b301-7538f39daa25.htseq.counts	0.125601	intermediate-1	M1	Normal	No	No	No	No	No	No	No	No	No	No	WT	NO	WT	WT	NA	NA	NA	NA	NA	NA	NA	NA	NA
	TARGET-20-PASGGK	TARGET	4b945b75-c810-4275-879f-59765b4a7311.htseq.counts	0.0326522	adverse	M5	< 3 abnormalities	No	No	No	No	No	No	No	Yes	No	No	WT	NO	WT	WT	NA	NA	NA	NA	NA	NA	NA	NA	NA
	TARGET-20-PASFEW	TARGET	26fd96a8-717f-4515-82d7-2e815c421dc5.htseq.counts	0.238662	intermediate-2	M7	< 3 abnormalities	No	No	No	No	No	No	No	No	No	No	WT	NO	WT	WT	NA	NA	NA	NA	NA	NA	NA	NA	NA
	TARGET-20-PASCRZ	TARGET	3a3fc3ce-0cd9-41a9-a568-7bf1f644a4d5.htseq.counts	0.243514	adverse	M4	Complex	No	No	No	No	No	No	No	No	No	No	WT	NO	WT	WT	NA	NA	NA	NA	NA	NA	NA	NA	NA
	TARGET-20-PASCGR	TARGET	bb8ccd64-756b-4373-8d48-18ff6ae1b8ff.htseq.counts	-0.0308096	adverse	M5	Complex	No	No	No	No	No	No	No	Yes	No	No	WT	NO	WT	WT	NA	NA	NA	NA	NA	NA	NA	NA	NA
	TARGET-20-PASCFW	TARGET	bf92b6b0-e72a-434b-a27c-2ab6cec5baa6.htseq.counts	0.111358	adverse	M7	Complex	No	No	No	No	No	No	No	No	No	No	WT	NO	NA	WT	NA	NA	NA	NA	NA	NA	NA	NA	NA
	TARGET-20-PASBPK	TARGET	4538e427-4246-45f8-8957-14337cff849b.htseq.counts	0.0633156	intermediate-2	M5	< 3 abnormalities	No	No	No	No	No	No	No	No	No	No	WT	NO	WT	WT	NA	NA	NA	NA	NA	NA	NA	NA	NA
	TARGET-20-PASBHI	TARGET	681c0c40-d376-41d4-ac3d-4fd5957e70c4.htseq.counts	0.427788	favorable	M1	< 3 abnormalities	No	No	Yes	No	No	No	No	No	No	No	WT	NO	WT	WT	NA	NA	NA	NA	NA	NA	NA	NA	NA
	TARGET-20-PASBBE	TARGET	47df1790-8233-49bf-ad42-824fdc9759e0.htseq.counts	0.35655	intermediate-2	M4	< 3 abnormalities	No	No	No	No	No	No	No	No	No	No	POS	YES	WT	WT	NA	NA	NA	NA	NA	NA	NA	NA	NA
	TARGET-20-PARZWH	TARGET	a282a4c6-45de-4eca-bfd1-d113440034c2.htseq.counts	0.420061	favorable	M1	Normal	No	No	No	No	No	No	No	No	No	No	POS	NO	WT	WT	NA	NA	NA	NA	NA	NA	NA	NA	NA
	TARGET-20-PARZUU	TARGET	18c6321e-e86f-474a-b6af-0074955567fe.htseq.counts	0.257372	favorable	M1	< 3 abnormalities	No	No	Yes	No	No	No	No	No	No	No	WT	NO	WT	WT	NA	NA	NA	NA	NA	NA	NA	NA	NA
	TARGET-20-PARYVW	TARGET	79a30a77-b179-4b34-b208-c63377dfff8d.htseq.counts	0.346013	adverse	NOS	Complex	No	No	No	No	No	No	No	No	No	No	WT	NO	WT	WT	NA	NA	NA	NA	NA	NA	NA	NA	NA
	TARGET-20-PARYGA	TARGET	037bf43c-7de6-4f82-80bc-8c9673fbdd7d.htseq.counts	0.113639	intermediate-1	M4	Normal	No	No	No	No	No	No	No	No	No	No	WT	NO	WT	WT	NA	NA	NA	NA	NA	NA	NA	NA	NA
	TARGET-20-PARYFN	TARGET	9ba1323b-738c-461c-a41c-1a2d5d2a65db.htseq.counts	0.159026	favorable	M4	< 3 abnormalities	No	No	No	Yes	No	No	No	No	No	No	WT	NO	WT	WT	NA	NA	NA	NA	NA	NA	NA	NA	NA
	TARGET-20-PARXNG	TARGET	6670f0a0-a322-4a63-b979-56b64d22d8e9.htseq.counts	0.398925	favorable	M2	Normal	No	No	No	No	No	No	No	No	No	No	POS	NO	WT	WT	NA	NA	NA	NA	NA	NA	NA	NA	NA
	TARGET-20-PARXMP	TARGET	070b0a89-e99a-4140-894f-f61d6ba7cdb8.htseq.counts	-0.0304335	adverse	M6	Complex	No	No	No	No	No	No	No	No	No	No	WT	NO	WT	MUT	NA	NA	NA	NA	NA	NA	NA	NA	NA
	TARGET-20-PARXBT	TARGET	b43d717e-eb4c-4429-8e99-ab3dc9a2677d.htseq.counts	0.133147	favorable	M4	< 3 abnormalities	No	No	No	Yes	No	No	No	No	No	No	WT	NO	WT	WT	NA	NA	NA	NA	NA	NA	NA	NA	NA
	TARGET-20-PARWDZ	TARGET	f964a516-aa0a-4ef4-97df-9369f490329d.htseq.counts	-0.0655983	intermediate-2	M5	< 3 abnormalities	No	No	No	No	Yes	No	No	No	No	No	WT	NO	WT	WT	NA	NA	NA	NA	NA	NA	NA	NA	NA
	TARGET-20-PARVAI	TARGET	59c25cb7-7588-4a63-8f33-582a346fd403.htseq.counts	-0.009083	intermediate-2	M2	< 3 abnormalities	No	No	No	No	No	No	No	No	No	No	WT	YES	WT	WT	NA	NA	NA	NA	NA	NA	NA	NA	NA
	TARGET-20-PARUWX	TARGET	7178b82b-ac4b-4c6d-b1ec-e20d53b6eb0b.htseq.counts	0.0708002	intermediate-2	M1	< 3 abnormalities	No	No	No	No	No	No	No	No	No	No	WT	YES	WT	WT	NA	NA	NA	NA	NA	NA	NA	NA	NA
	TARGET-20-PARUUB	TARGET	954446f3-2e83-4092-ba80-0457284e496c.htseq.counts	0.332293	favorable	M2	< 3 abnormalities	No	No	Yes	No	No	No	No	No	No	No	WT	NO	WT	WT	NA	NA	NA	NA	NA	NA	NA	NA	NA
	TARGET-20-PARUTH	TARGET	81cc4c97-7c6d-4af6-a482-d5882694e787.htseq.counts	0.302785	favorable	NA	NA	No	No	No	Yes	No	No	No	No	No	No	WT	NO	WT	MUT	NA	NA	NA	NA	NA	NA	NA	NA	NA
	TARGET-20-PARUNX	TARGET	cbe282eb-66ac-4b7e-9689-2770c96141cc.htseq.counts	0.195509	adverse	M1	Complex	No	No	No	No	No	No	No	No	No	No	WT	NO	WT	WT	NA	NA	NA	NA	NA	NA	NA	NA	NA
	TARGET-20-PARUDL	TARGET	2bfda3df-9279-4f72-a5e7-afa670e4635e.htseq.counts	0.371309	favorable	NA	< 3 abnormalities	No	No	No	Yes	No	No	No	No	No	No	WT	NO	WT	WT	NA	NA	NA	NA	NA	NA	NA	NA	NA
	TARGET-20-PARUBT	TARGET	b188181b-e6a9-4df8-830a-49231376daa9.htseq.counts	0.139696	intermediate-1	NA	Normal	No	No	No	No	No	No	No	No	No	No	WT	NO	WT	WT	NA	NA	NA	NA	NA	NA	NA	NA	NA
	TARGET-20-PARTAL	TARGET	fea2f740-e9aa-4aa4-950b-19d1f5feb0a9.htseq.counts	0.284841	favorable	M4	< 3 abnormalities	No	No	No	Yes	No	No	No	No	No	No	WT	NO	WT	WT	NA	NA	NA	NA	NA	NA	NA	NA	NA
	TARGET-20-PARSHM	TARGET	45fe3f05-ef7d-4e27-bcda-e7368e8b5e50.htseq.counts	0.137354	favorable	NA	< 3 abnormalities	No	No	No	Yes	No	No	No	No	No	No	WT	NO	WT	WT	NA	NA	NA	NA	NA	NA	NA	NA	NA
	TARGET-20-PARSAN	TARGET	bd1f0939-1608-4d42-a6d5-c8b198188356.htseq.counts	-0.0019877	intermediate-2	NA	< 3 abnormalities	No	No	No	No	No	No	No	No	No	No	WT	NO	WT	WT	NA	NA	NA	NA	NA	NA	NA	NA	NA
	TARGET-20-PARPWL	TARGET	4a2ace7c-1ac4-42ce-b5ff-f0ecac7d26ab.htseq.counts	0.247215	favorable	M4	Complex	No	No	No	Yes	No	No	No	No	No	No	WT	NO	WT	WT	NA	NA	NA	NA	NA	NA	NA	NA	NA
	TARGET-20-PARPDS	TARGET	1a1d5c6e-f425-4e26-997b-5ed8a0e19e78.htseq.counts	0.182658	adverse	NA	Complex	No	No	No	No	No	No	No	No	No	No	WT	NO	WT	WT	NA	NA	NA	NA	NA	NA	NA	NA	NA
	TARGET-20-PARMZF	TARGET	a64ed7f6-4792-4317-9dce-fd757e57f18d.htseq.counts	0.161208	favorable	M4	< 3 abnormalities	No	No	No	Yes	No	No	No	No	No	No	WT	NO	WT	WT	NA	NA	NA	NA	NA	NA	NA	NA	NA
	TARGET-20-PARLVL	TARGET	d1e69dfd-5211-4c24-a86a-3cd52257deb1.htseq.counts	0.425554	favorable	M2	Normal	No	No	No	No	No	No	No	No	No	No	POS	NO	WT	WT	NA	NA	NA	NA	NA	NA	NA	NA	NA
	TARGET-20-PARKCX	TARGET	8f0d6a23-ffee-44c4-ac01-e55cba942e4c.htseq.counts	-0.0371904	intermediate-2	M5	< 3 abnormalities	No	No	No	No	Yes	No	No	No	No	No	WT	NO	WT	WT	NA	NA	NA	NA	NA	NA	NA	NA	NA
	TARGET-20-PARJYP	TARGET	1f214507-4a68-46a6-aa2e-6d1666c53583.htseq.counts	0.238086	favorable	M4	< 3 abnormalities	No	No	No	Yes	No	No	No	No	No	No	WT	NO	WT	WT	NA	NA	NA	NA	NA	NA	NA	NA	NA
	TARGET-20-PARJCR	TARGET	781a79f5-89e2-4ae3-9ad4-e040832beebd.htseq.counts	-0.067931	adverse	M5	NA	No	No	No	No	No	No	No	Yes	No	No	WT	NO	WT	WT	NA	NA	NA	NA	NA	NA	NA	NA	NA
	TARGET-20-PARIZR	TARGET	0cce93d3-f124-4e51-bae5-96b2e543b5a5.htseq.counts	0.456381	favorable	M2	< 3 abnormalities	No	No	Yes	No	No	No	No	No	No	No	WT	NO	WT	WT	NA	NA	NA	NA	NA	NA	NA	NA	NA
	TARGET-20-PARIMT	TARGET	ea790d46-f0e6-427c-a46a-6fce94fdf3a9.htseq.counts	0.117471	favorable	M4	< 3 abnormalities	No	No	No	Yes	No	No	No	No	No	Yes	WT	NO	WT	WT	NA	NA	NA	NA	NA	NA	NA	NA	NA
	TARGET-20-PARIHK	TARGET	e90b11e1-f717-460f-8f0c-989f8c0ad995.htseq.counts	-0.0288816	intermediate-2	NOS	< 3 abnormalities	No	No	No	No	No	No	No	No	No	No	WT	YES	WT	WT	NA	NA	NA	NA	NA	NA	NA	NA	NA
	TARGET-20-PARHVK	TARGET	0d341ba4-980d-40c1-8f57-40ad4dd87e56.htseq.counts	0.062	adverse	M1	< 3 abnormalities	No	No	No	No	No	No	No	Yes	No	No	WT	NO	WT	WT	NA	NA	NA	NA	NA	NA	NA	NA	NA
	TARGET-20-PARGVC	TARGET	b5514b40-5b8b-4faf-a202-49438c386032.htseq.counts	0.456581	favorable	M2	Complex	No	No	Yes	No	No	No	No	No	No	No	WT	NO	WT	WT	NA	NA	NA	NA	NA	NA	NA	NA	NA
	TARGET-20-PARFAL	TARGET	dc2ea9fa-a02c-48d7-a256-f9ada13706ce.htseq.counts	0.114647	adverse	NA	Complex	No	No	No	No	No	No	No	No	No	No	WT	NO	WT	WT	NA	NA	NA	NA	NA	NA	NA	NA	NA
	TARGET-20-PARENB	TARGET	b008caa4-c07c-49ab-b06d-a8dc8a07d172.htseq.counts	0.399237	favorable	M2	< 3 abnormalities	No	No	Yes	No	No	No	No	No	No	No	WT	NO	WT	WT	NA	NA	NA	NA	NA	NA	NA	NA	NA
	TARGET-20-PARDMG	TARGET	5be1f1a9-b0d9-42dc-84a4-fa605ff3afc9.htseq.counts	0.26297	favorable	M4	< 3 abnormalities	No	No	No	Yes	No	No	No	No	No	No	WT	YES	WT	WT	NA	NA	NA	NA	NA	NA	NA	NA	NA
	TARGET-20-PARDDY	TARGET	e1a0b185-8c9d-4989-9492-5000e0a71812.htseq.counts	0.461616	adverse	M1	Complex	No	No	No	No	No	No	No	No	No	No	WT	NO	WT	WT	NA	NA	NA	NA	NA	NA	NA	NA	NA
	TARGET-20-PARCZL	TARGET	e997c959-4683-44c7-8885-5b6e472bfb7b.htseq.counts	0.510795	favorable	M2	< 3 abnormalities	No	No	Yes	No	No	No	No	No	No	No	WT	NO	WT	WT	NA	NA	NA	NA	NA	NA	NA	NA	NA
	TARGET-20-PARCUK	TARGET	9f4d7c11-2e4e-41a0-8553-205a7339f6ab.htseq.counts	0.281758	adverse	M4	Complex	No	No	No	No	No	No	No	No	No	No	WT	NO	WT	WT	NA	NA	NA	NA	NA	NA	NA	NA	NA
	TARGET-20-PARCCH	TARGET	6cd7772b-bed8-4535-b8f9-911448b23179.htseq.counts	0.327841	intermediate-1	M0	Normal	No	No	No	No	No	No	No	No	No	No	WT	NA	WT	WT	NA	NA	NA	NA	NA	NA	NA	NA	NA
	TARGET-20-PARBRA	TARGET	9e24f66d-2fe0-49d1-b0d2-9abea4ca2f01.htseq.counts	0.145751	adverse	M5	< 3 abnormalities	No	No	No	No	No	No	No	Yes	No	No	WT	NO	WT	WT	NA	NA	NA	NA	NA	NA	NA	NA	NA
	TARGET-20-PARBIU	TARGET	1eae7be6-56ee-4fdf-9f24-94eed4af102e.htseq.counts	0.170028	NA	M5	NA	No	No	NA	NA	NA	NA	NA	NA	NA	NA	WT	NO	WT	WT	NA	NA	NA	NA	NA	NA	NA	NA	NA
	TARGET-20-PARBFJ	TARGET	9be341b6-cff3-4203-b26f-52c4a9995ff7.htseq.counts	0.0903968	favorable	M4	Normal	No	No	No	No	No	No	No	No	No	No	WT	NO	MUT	MUT	NA	NA	NA	NA	NA	NA	NA	NA	NA
	TARGET-20-PARASV	TARGET	a9ac34e6-05c3-408d-840f-d2f196402f8a.htseq.counts	0.0534222	adverse	M5	< 3 abnormalities	No	No	No	No	No	No	No	Yes	No	No	WT	NO	WT	WT	NA	NA	NA	NA	NA	NA	NA	NA	NA
	TARGET-20-PARANT	TARGET	3b1f180a-cdfb-42b5-bafc-2fdc760b6460.htseq.counts	0.126093	intermediate-1	M2	Normal	No	No	No	No	No	No	No	No	No	No	WT	NO	WT	WT	NA	NA	NA	NA	NA	NA	NA	NA	NA
	TARGET-20-PARAJX	TARGET	e77cf0dd-d42b-449a-8b16-88542bf2d1f8.htseq.counts	0.543227	intermediate-2	NA	< 3 abnormalities	No	No	No	No	No	No	No	No	No	No	WT	NO	WT	WT	NA	NA	NA	NA	NA	NA	NA	NA	NA
	TARGET-20-PAPXWI	TARGET	a3a65ef3-7c28-411d-9fae-7777766ec376.htseq.counts	0.427419	favorable	M4	< 3 abnormalities	No	No	No	Yes	No	No	No	No	No	No	WT	NO	WT	WT	NA	NA	NA	NA	NA	NA	NA	NA	NA
	TARGET-20-PAPXRJ	TARGET	7d528b37-b4a2-496f-8b4a-6735f1ae756d.htseq.counts	0.220584	adverse	M2	< 3 abnormalities	No	No	No	No	No	No	Yes	No	No	No	WT	NO	WT	WT	NA	NA	NA	NA	NA	NA	NA	NA	NA
	TARGET-20-PAPWYK	TARGET	50b79e4d-0e67-4d79-914f-924e0ea920d9.htseq.counts	0.245456	favorable	M4	< 3 abnormalities	No	No	No	Yes	No	No	No	No	No	No	WT	NO	WT	WT	NA	NA	NA	NA	NA	NA	NA	NA	NA
	TARGET-20-PAPWIU	TARGET	16e138e8-d131-4c28-bbad-e5e4fa1ac194.htseq.counts	0.747475	favorable	M1	Normal	No	No	No	No	No	No	No	No	No	No	POS	NO	WT	WT	NA	NA	NA	NA	NA	NA	NA	NA	NA
	TARGET-20-PAPWHS	TARGET	5c971b6e-3295-456b-a8d6-d366af900e30.htseq.counts	0.353469	favorable	M2	< 3 abnormalities	No	No	Yes	No	No	No	No	No	No	No	WT	NO	WT	WT	NA	NA	NA	NA	NA	NA	NA	NA	NA
	TARGET-20-PAPVZK	TARGET	6e992c9b-1a16-475f-be24-04da7f9d351e.htseq.counts	0.429169	favorable	M4	< 3 abnormalities	No	No	No	Yes	No	No	No	No	No	No	WT	NO	WT	WT	NA	NA	NA	NA	NA	NA	NA	NA	NA
	TARGET-20-PAPVDV	TARGET	e3df7c0a-e03a-4bf2-b27d-6018befb11a1.htseq.counts	0.317645	favorable	M2	< 3 abnormalities	No	No	Yes	No	No	No	No	No	No	No	WT	NO	WT	WT	NA	NA	NA	NA	NA	NA	NA	NA	NA
	TARGET-20-PAPVCN	TARGET	85af9d93-a95f-4b21-8c18-8e6f2fac6145.htseq.counts	0.496162	favorable	M4	< 3 abnormalities	No	No	No	Yes	No	No	No	No	No	No	WT	NO	WT	WT	NA	NA	NA	NA	NA	NA	NA	NA	NA
	TARGET-20-PAPBEJ	TARGET	9b276b17-b3ef-45a4-a67b-e1b087eb0f09.htseq.counts	0.100447	adverse	M5	Complex	No	No	No	No	No	No	No	No	No	Yes	WT	NO	WT	WT	NA	NA	NA	NA	NA	NA	NA	NA	NA
	TARGET-20-PAPAWN	TARGET	68d6771f-b905-42ae-8cb4-05348de80fed.htseq.counts	0.347852	favorable	M4	< 3 abnormalities	No	No	No	Yes	No	No	No	No	No	No	WT	NA	NA	WT	NA	NA	NA	NA	NA	NA	NA	NA	NA
	TARGET-20-PANZKA	TARGET	7a0143ee-946a-44e6-bccb-1c3a3fda90b6.htseq.counts	0.321812	intermediate-2	M5	< 3 abnormalities	No	No	No	No	Yes	No	No	No	No	No	WT	NO	WT	WT	NA	NA	NA	NA	NA	NA	NA	NA	NA
	TARGET-20-PANYSN	TARGET	bf684d1c-3583-4380-8267-de34e402ad7b.htseq.counts	0.119641	NA	M1	NA	No	No	NA	NA	NA	NA	NA	NA	NA	NA	WT	NO	WT	WT	NA	NA	NA	NA	NA	NA	NA	NA	NA
	TARGET-20-PANYNR	TARGET	882cc398-3396-4096-9153-56383b91a326.htseq.counts	0.342299	favorable	M2	Complex	No	No	No	Yes	No	No	No	No	No	Yes	WT	NO	WT	WT	NA	NA	NA	NA	NA	NA	NA	NA	NA
	TARGET-20-PANWHP	TARGET	42267bae-f00d-40c0-892d-539ac673ac13.htseq.counts	0.591719	favorable	M4	< 3 abnormalities	No	No	No	Yes	No	No	No	No	No	No	WT	NO	WT	WT	NA	NA	NA	NA	NA	NA	NA	NA	NA
	TARGET-20-PANVGP	TARGET	770afd37-9478-416e-874d-3f26bbcd4d41.htseq.counts	0.53035	favorable	M4	< 3 abnormalities	No	No	Yes	No	No	No	No	No	No	No	WT	NO	WT	WT	NA	NA	NA	NA	NA	NA	NA	NA	NA
	TARGET-20-PANVGE	TARGET	f4b00b04-6341-4dbb-9dc3-102335d7b102.htseq.counts	0.611623	favorable	NOS	< 3 abnormalities	No	No	No	Yes	No	No	No	No	No	No	WT	NO	WT	MUT	NA	NA	NA	NA	NA	NA	NA	NA	NA
	TARGET-20-PANUUA	TARGET	48989cec-1e35-4065-b9cf-f765bc300d3a.htseq.counts	0.215461	favorable	M4	< 3 abnormalities	No	No	No	Yes	No	No	No	No	No	No	WT	NO	WT	WT	NA	NA	NA	NA	NA	NA	NA	NA	NA
	TARGET-20-PANUTB	TARGET	f8b65272-4e65-4d31-9454-ca9b635ebaad.htseq.counts	0.159702	favorable	M2	< 3 abnormalities	No	No	No	Yes	No	No	No	No	No	No	WT	NO	WT	WT	NA	NA	NA	NA	NA	NA	NA	NA	NA
	TARGET-20-PANTPW	TARGET	de309a29-92f1-4f73-928d-f286360251c7.htseq.counts	0.5914	favorable	M1	Normal	No	No	No	No	No	No	No	No	No	No	POS	NO	WT	WT	NA	NA	NA	NA	NA	NA	NA	NA	NA
	TARGET-20-PANTNA	TARGET	878b9a4b-d62b-49e9-924a-8bfcf27e5ec6.htseq.counts	0.267385	adverse	M2	Complex	No	No	No	No	No	No	Yes	No	No	No	WT	NO	WT	WT	NA	NA	NA	NA	NA	NA	NA	NA	NA
	TARGET-20-PANSJB	TARGET	698a8d7c-ed3e-46df-9acc-6369a043e131.htseq.counts	0.122237	intermediate-1	NOS	Normal	No	No	No	No	No	No	No	No	No	No	WT	YES	WT	WT	NA	NA	NA	NA	NA	NA	NA	NA	NA
	TARGET-20-PANSBH	TARGET	f2660632-10c9-4ab6-bd8e-7379d57639ad.htseq.counts	0.23898	favorable	M0	< 3 abnormalities	No	No	No	Yes	No	No	No	No	No	No	WT	NO	WT	WT	NA	NA	NA	NA	NA	NA	NA	NA	NA
	TARGET-20-PANPTM	TARGET	34ee4b10-23bd-473a-a000-c800e6fa06f2.htseq.counts	0.220926	favorable	M4	< 3 abnormalities	No	No	No	Yes	No	No	No	No	No	No	WT	NO	WT	WT	NA	NA	NA	NA	NA	NA	NA	NA	NA
	TARGET-20-PANPLS	TARGET	77662ceb-8ac9-4eaf-b997-4ab0dd727065.htseq.counts	0.433124	NA	M2	NA	No	No	NA	NA	NA	NA	NA	NA	NA	NA	WT	NO	WT	WT	NA	NA	NA	NA	NA	NA	NA	NA	NA
	TARGET-20-PANPKN	TARGET	f85d67cb-d0a1-4362-8793-c51a962be33e.htseq.counts	0.216132	intermediate-2	M5	< 3 abnormalities	No	No	No	No	Yes	No	No	No	No	No	WT	NO	WT	WT	NA	NA	NA	NA	NA	NA	NA	NA	NA
	TARGET-20-PANNHB	TARGET	e5a9a600-26dc-4f52-bdc0-022ad74101f9.htseq.counts	0.544694	favorable	M2	Complex	No	No	Yes	No	No	No	No	No	No	Yes	WT	NA	NA	WT	NA	NA	NA	NA	NA	NA	NA	NA	NA
	TARGET-20-PANLXM	TARGET	f1de454c-e30d-461c-91cf-9761c4bc857e.htseq.counts	0.0935066	intermediate-1	M2	Normal	No	No	No	No	No	No	No	No	No	No	WT	YES	WT	WT	NA	NA	NA	NA	NA	NA	NA	NA	NA
	TARGET-20-PANLLX	TARGET	bb6a1c98-1b85-4ec4-bc35-ab71acb5e807.htseq.counts	0.151223	intermediate-1	M2	Normal	No	No	No	No	No	No	No	No	No	No	WT	NO	WT	WT	NA	NA	NA	NA	NA	NA	NA	NA	NA
	TARGET-20-PANLKB	TARGET	35ab5a54-d625-4301-a1e2-52f2881924d8.htseq.counts	0.259657	intermediate-2	M5	< 3 abnormalities	No	No	No	No	No	No	No	No	No	No	WT	NO	WT	WT	NA	NA	NA	NA	NA	NA	NA	NA	NA
	TARGET-20-PANLJN	TARGET	516be6d7-bf03-4862-9069-1b7534aa7ddc.htseq.counts	0.179406	favorable	M1	Normal	No	No	No	No	No	No	No	No	No	No	WT	NO	MUT	MUT	NA	NA	NA	NA	NA	NA	NA	NA	NA
	TARGET-20-PANLIZ	TARGET	f3b18b97-672e-4852-b2d4-579d562bb72a.htseq.counts	0.340675	favorable	NOS	< 3 abnormalities	No	No	Yes	No	No	No	No	No	No	No	WT	NA	NA	WT	NA	NA	NA	NA	NA	NA	NA	NA	NA
	TARGET-20-PANLIR	TARGET	40c104b7-728b-4f1c-888b-202caea11ca9.htseq.counts	0.413519	favorable	M2	Normal	No	No	No	No	No	No	No	No	No	No	POS	NO	WT	WT	NA	NA	NA	NA	NA	NA	NA	NA	NA
	TARGET-20-PANKNB	TARGET	17d37233-9afe-4222-a268-c4367cfbda67.htseq.counts	0.262111	intermediate-1	M4	Normal	No	No	No	No	No	No	No	No	No	No	WT	NO	WT	WT	NA	NA	NA	NA	NA	NA	NA	NA	NA
	TARGET-20-PANKKE	TARGET	70ec3501-6b5e-4233-8939-441ec1bfc600.htseq.counts	0.558196	favorable	M4	< 3 abnormalities	No	No	No	Yes	No	No	No	No	No	No	WT	NO	WT	WT	NA	NA	NA	NA	NA	NA	NA	NA	NA
	TARGET-20-PANKFZ	TARGET	caadb8a0-48b0-4385-9aca-8b550d6f8bf9.htseq.counts	0.264927	NA	NOS	NA	No	No	NA	NA	NA	NA	NA	NA	NA	NA	WT	NO	WT	MUT	NA	NA	NA	NA	NA	NA	NA	NA	NA
	TARGET-20-PANINI	TARGET	2188f1e8-7b61-4b16-92d4-745b10266aa3.htseq.counts	0.694036	favorable	NOS	Normal	No	No	No	No	No	No	No	No	No	No	POS	NO	WT	WT	NA	NA	NA	NA	NA	NA	NA	NA	NA
	TARGET-20-PANHYK	TARGET	2f601196-beaf-4a1e-91ee-72ef1de17f98.htseq.counts	0.325339	favorable	M2	< 3 abnormalities	No	No	Yes	No	No	No	No	No	No	No	WT	NO	WT	WT	NA	NA	NA	NA	NA	NA	NA	NA	NA
	TARGET-20-PANGTF	TARGET	50015277-acb7-47a4-a4fd-d87decabdcce.htseq.counts	0.0751908	NA	M5	Normal	No	No	No	No	No	No	No	No	No	No	WT	NA	NA	WT	NA	NA	NA	NA	NA	NA	NA	NA	NA
	TARGET-20-PANGJY	TARGET	917433c2-79da-4146-bd0b-4c79f5dfb1d0.htseq.counts	0.125704	intermediate-2	M5	< 3 abnormalities	No	No	No	No	No	No	No	No	No	No	WT	NO	WT	WT	NA	NA	NA	NA	NA	NA	NA	NA	NA
	TARGET-20-PANGDN	TARGET	6bca90c4-ee05-4cac-89d6-009c8cc5fa37.htseq.counts	0.138755	intermediate-1	M5	Normal	No	No	No	No	No	No	No	No	No	No	WT	NO	WT	WT	NA	NA	NA	NA	NA	NA	NA	NA	NA
	TARGET-20-PANGCM	TARGET	063615d2-d31b-4d04-bc40-cfe49f7cedab.htseq.counts	0.280497	favorable	M4	< 3 abnormalities	No	No	No	Yes	No	No	No	No	No	No	WT	NO	WT	WT	NA	NA	NA	NA	NA	NA	NA	NA	NA
	TARGET-20-PANFMG	TARGET	a9fd9d1c-348f-41a9-9da2-a72981ef1ae5.htseq.counts	0.0137519	intermediate-2	M5	< 3 abnormalities	No	No	No	No	Yes	No	No	No	No	No	WT	NO	WT	WT	NA	NA	NA	NA	NA	NA	NA	NA	NA
	TARGET-20-PANDIX	TARGET	c11a6a5f-db57-4e78-a06e-aaba127b85b4.htseq.counts	0.0971671	intermediate-1	M2	Normal	No	No	No	No	No	No	No	No	No	No	WT	NO	WT	WT	NA	NA	NA	NA	NA	NA	NA	NA	NA
	TARGET-20-PANDER	TARGET	2e677b61-7eb1-4d68-9be5-49832758814c.htseq.counts	0.551564	favorable	M1	< 3 abnormalities	No	No	Yes	No	No	No	No	No	No	No	WT	NO	WT	MUT	NA	NA	NA	NA	NA	NA	NA	NA	NA
	TARGET-20-PANBZH	TARGET	89847027-0509-4a24-afe5-5198f569e010.htseq.counts	0.230754	favorable	M4	< 3 abnormalities	No	No	No	Yes	No	No	No	No	No	No	WT	NO	WT	WT	NA	NA	NA	NA	NA	NA	NA	NA	NA
	TARGET-20-PANAEV	TARGET	d7c2092b-9204-4a83-aeeb-dbc267c78822.htseq.counts	0.0861633	favorable	M5	Normal	No	No	No	No	No	No	No	No	No	No	WT	NO	MUT	MUT	NA	NA	NA	NA	NA	NA	NA	NA	NA
	TARGET-20-PAMYGX	TARGET	bd29f662-4f53-43ce-ad0f-ebcb62546109.htseq.counts	0.0527118	adverse	M7	< 3 abnormalities	No	No	No	No	No	No	No	Yes	No	No	WT	NO	WT	WT	NA	NA	NA	NA	NA	NA	NA	NA	NA
	TARGET-20-PAMYAS	TARGET	3ea58509-b7bb-479f-ba78-cf711980f1e3.htseq.counts	0.471598	favorable	M2	< 3 abnormalities	No	No	Yes	No	No	No	No	No	No	No	WT	YES	WT	WT	NA	NA	NA	NA	NA	NA	NA	NA	NA
	TARGET-20-PAMVKZ	TARGET	a405cab4-28d0-4cf3-b3c0-2007539002f3.htseq.counts	0.523641	NA	M2	NA	No	No	NA	NA	NA	NA	NA	NA	NA	NA	WT	NO	WT	MUT	NA	NA	NA	NA	NA	NA	NA	NA	NA
	TARGET-20-PALGKX	TARGET	7960712d-2f72-474a-8e87-4c0610343ea7.htseq.counts	0.558289	favorable	M2	Complex	No	No	Yes	No	No	No	No	No	No	No	WT	NO	WT	WT	NA	NA	NA	NA	NA	NA	NA	NA	NA
	TARGET-20-PAKVGI	TARGET	c53d0865-4412-44e8-8c5d-798d7866e32c.htseq.counts	0.0573187	adverse	M7	Complex	No	No	No	No	No	No	No	No	No	No	WT	NO	WT	NA	NA	NA	NA	NA	NA	NA	NA	NA	NA
	TARGET-20-PAKTCX	TARGET	89721483-3a16-4ba5-a5f6-98eff5dd9b71.htseq.counts	0.143029	adverse	M4	< 3 abnormalities	No	No	No	No	No	No	No	Yes	No	No	WT	NO	NA	NA	NA	NA	NA	NA	NA	NA	NA	NA	NA
	TARGET-20-PAKSMZ	TARGET	c602c2e1-5053-4414-a461-8ed84f88f41d.htseq.counts	0.178584	NA	M2	NA	No	No	NA	NA	NA	NA	NA	NA	NA	NA	WT	YES	MUT	NA	NA	NA	NA	NA	NA	NA	NA	NA	NA
	TARGET-20-PAKLPD	TARGET	1dd30549-9354-4429-be8d-fe6ca6ccfd69.htseq.counts	0.128589	adverse	M5	< 3 abnormalities	No	No	No	No	No	No	No	Yes	No	No	WT	NO	WT	WT	NA	NA	NA	NA	NA	NA	NA	NA	NA
	TARGET-20-PAKIYW	TARGET	f0b274aa-7a53-428f-bd60-66802a91a9fa.htseq.counts	-0.00485296	adverse	M4	< 3 abnormalities	No	No	No	No	No	No	No	Yes	No	No	WT	NO	NA	WT	NA	NA	NA	NA	NA	NA	NA	NA	NA
	TARGET-20-PAKIWK	TARGET	0ca98b38-6d2f-456a-9d4a-3771963442d6.htseq.counts	0.197226	intermediate-2	M6	< 3 abnormalities	No	No	No	No	No	No	No	No	No	No	WT	NO	NA	NA	NA	NA	NA	NA	NA	NA	NA	NA	NA
	TARGET-20-PAKERZ	TARGET	e33b179d-da93-420d-b69d-ccbb84415acd.htseq.counts	0.231637	NA	M1	NA	No	No	NA	NA	NA	NA	NA	NA	NA	NA	WT	NO	WT	NA	NA	NA	NA	NA	NA	NA	NA	NA	NA
	TARGET-20-PAEIKD	TARGET	1f28ff22-30cb-4bc7-8fcd-1665ecb5f8e5.htseq.counts	0.0647308	adverse	M5	< 3 abnormalities	No	No	No	No	No	No	No	Yes	No	No	WT	NO	WT	NA	NA	NA	NA	NA	NA	NA	NA	NA	NA
	TARGET-20-PAEFGT	TARGET	2a3814fb-e9b1-404c-95da-db348ecfa14a.htseq.counts	0.119659	NA	M2	NA	No	No	NA	NA	NA	NA	NA	NA	NA	NA	WT	YES	NA	NA	NA	NA	NA	NA	NA	NA	NA	NA	NA
	TARGET-20-PAEFGR	TARGET	4d587d89-4f23-4769-b5b0-aa76eabee3fe.htseq.counts	0.409232	favorable	M2	< 3 abnormalities	No	No	No	Yes	No	No	No	No	No	No	WT	NO	WT	NA	NA	NA	NA	NA	NA	NA	NA	NA	NA
	TARGET-20-PAEERJ	TARGET	f28ccfbf-719d-4573-864d-67f3fe16dfb8.htseq.counts	0.011366	intermediate-2	M4	< 3 abnormalities	No	No	No	No	No	No	No	No	No	No	WT	YES	WT	NA	NA	NA	NA	NA	NA	NA	NA	NA	NA
	TARGET-20-PAEDKB	TARGET	27cd5aad-5963-4591-88f6-4e34be509654.htseq.counts	0.0380144	NA	M4	Normal	No	No	No	No	No	No	No	No	No	No	WT	NO	WT	NA	NA	NA	NA	NA	NA	NA	NA	NA	NA
	TARGET-20-PAECCE	TARGET	4118a97e-0764-4d62-89b5-14c705076cb5.htseq.counts	-0.0596531	NA	M5	NA	No	No	NA	NA	NA	NA	NA	NA	NA	NA	WT	NO	WT	NA	NA	NA	NA	NA	NA	NA	NA	NA	NA
	TARGET-20-PAEAKL	TARGET	3e1526fe-01ec-458f-9bf2-4747a75ca0e8.htseq.counts	0.330458	adverse	M5	< 3 abnormalities	No	No	No	No	No	No	No	Yes	No	No	WT	NO	WT	WT	NA	NA	NA	NA	NA	NA	NA	NA	NA
	TARGET-20-PADZCG	TARGET	cc48604f-e6dd-4213-ae0b-56334762d9e7.htseq.counts	0.190471	intermediate-1	M4	Normal	No	No	No	No	No	No	No	No	No	No	WT	NO	WT	NA	NA	NA	NA	NA	NA	NA	NA	NA	NA
	TARGET-20-PADYIR	TARGET	6b57be91-5813-4522-9fd2-dae0e0c616e3.htseq.counts	0.104183	NA	M2	NA	No	No	NA	NA	NA	NA	NA	NA	NA	NA	WT	NO	WT	NA	NA	NA	NA	NA	NA	NA	NA	NA	NA
	TARGET-20-PABLDZ	TARGET	32884be7-c25f-42be-a0ae-c4b124094b52.htseq.counts	0.281103	NA	M4	NA	No	No	NA	NA	NA	NA	NA	NA	NA	NA	WT	YES	WT	NA	NA	NA	NA	NA	NA	NA	NA	NA	NA
	7328	GSE14468	GSM361385	0.128061	NA	M4	< 3 abnormalities	No	No	NA	NA	NA	NA	NA	NA	NA	NA	WT	NA	NA	NA	NA	NA	NA	NA	NA	NA	NA	NA	NA
	7327	GSE14468	GSM361384	0.214007	NA	RAEB-t	< 3 abnormalities	No	No	NA	NA	NA	NA	NA	NA	NA	NA	WT	NA	NA	NA	NA	NA	NA	NA	NA	NA	NA	NA	NA
	7326	GSE14468	GSM361383	0.331832	NA	M1	< 3 abnormalities	No	No	NA	NA	NA	NA	NA	NA	NA	NA	WT	NA	NA	NA	NA	NA	NA	NA	NA	NA	NA	NA	NA
	7325	GSE14468	GSM361382	0.196027	NA	M4	< 3 abnormalities	No	No	NA	NA	NA	NA	NA	NA	NA	NA	WT	NA	NA	NA	NA	NA	NA	NA	NA	NA	NA	NA	NA
	7324	GSE14468	GSM361381	0.247104	NA	M2	< 3 abnormalities	No	No	NA	NA	NA	NA	NA	NA	NA	NA	NEG	NA	NA	NA	NA	NA	NA	NA	NA	NA	NA	NA	NA
	7323	GSE14468	GSM361380	0.195596	NA	M2	< 3 abnormalities	No	No	NA	NA	NA	NA	NA	NA	NA	NA	WT	NA	NA	NA	NA	NA	NA	NA	NA	NA	NA	NA	NA
	7322	GSE14468	GSM361379	0.198456	NA	M5	< 3 abnormalities	No	No	NA	NA	NA	NA	NA	NA	NA	NA	WT	NA	NA	NA	NA	NA	NA	NA	NA	NA	NA	NA	NA
	7321	GSE14468	GSM361378	0.23709	NA	M2	< 3 abnormalities	No	No	NA	NA	NA	NA	NA	NA	NA	NA	WT	NA	NA	NA	NA	NA	NA	NA	NA	NA	NA	NA	NA
	7176	GSE14468	GSM361377	0.197834	NA	M2	< 3 abnormalities	No	No	NA	NA	NA	NA	NA	NA	NA	NA	WT	NA	NA	NA	NA	NA	NA	NA	NA	NA	NA	NA	NA
	7167	GSE14468	GSM361376	0.249163	NA	M2	< 3 abnormalities	No	No	NA	NA	NA	NA	NA	NA	NA	NA	WT	NA	NA	NA	NA	NA	NA	NA	NA	NA	NA	NA	NA
	7165	GSE14468	GSM361375	0.237935	NA	M4	< 3 abnormalities	No	No	NA	NA	NA	NA	NA	NA	NA	NA	WT	NA	NA	NA	NA	NA	NA	NA	NA	NA	NA	NA	NA
	7161	GSE14468	GSM361374	0.178006	NA	M1	< 3 abnormalities	No	No	NA	NA	NA	NA	NA	NA	NA	NA	WT	NA	NA	NA	NA	NA	NA	NA	NA	NA	NA	NA	NA
	7148	GSE14468	GSM361373	0.327168	NA	M1	< 3 abnormalities	No	No	NA	NA	NA	NA	NA	NA	NA	NA	POS	NA	NA	NA	NA	NA	NA	NA	NA	NA	NA	NA	NA
	7146	GSE14468	GSM361372	0.20667	NA	M2	< 3 abnormalities	No	No	NA	NA	NA	NA	NA	NA	NA	NA	WT	NA	NA	NA	NA	NA	NA	NA	NA	NA	NA	NA	NA
	7136	GSE14468	GSM361371	0.158932	NA	M5	< 3 abnormalities	No	No	NA	NA	NA	NA	NA	NA	NA	NA	WT	NA	NA	NA	NA	NA	NA	NA	NA	NA	NA	NA	NA
	7118	GSE14468	GSM361370	0.281567	NA	NA	< 3 abnormalities	No	No	NA	NA	NA	NA	NA	NA	NA	NA	WT	NA	NA	NA	NA	NA	NA	NA	NA	NA	NA	NA	NA
	7117	GSE14468	GSM361369	0.26032	NA	NA	< 3 abnormalities	No	No	NA	NA	NA	NA	NA	NA	NA	NA	WT	NA	NA	NA	NA	NA	NA	NA	NA	NA	NA	NA	NA
	7116	GSE14468	GSM361368	0.217128	NA	NA	< 3 abnormalities	No	No	NA	NA	NA	NA	NA	NA	NA	NA	WT	NA	NA	NA	NA	NA	NA	NA	NA	NA	NA	NA	NA
	7084	GSE14468	GSM361367	0.184222	NA	M2	< 3 abnormalities	No	No	NA	NA	NA	NA	NA	NA	NA	NA	WT	NA	NA	NA	NA	NA	NA	NA	NA	NA	NA	NA	NA
	6463	GSE14468	GSM361366	0.151003	NA	M5	< 3 abnormalities	No	No	NA	NA	NA	NA	NA	NA	NA	NA	WT	NA	NA	NA	NA	NA	NA	NA	NA	NA	NA	NA	NA
	6462	GSE14468	GSM361365	0.212977	NA	NA	< 3 abnormalities	No	No	NA	NA	NA	NA	NA	NA	NA	NA	NEG	NA	NA	NA	NA	NA	NA	NA	NA	NA	NA	NA	NA
	6461	GSE14468	GSM361364	0.233386	NA	RAEB-t	< 3 abnormalities	No	No	NA	NA	NA	NA	NA	NA	NA	NA	WT	NA	NA	NA	NA	NA	NA	NA	NA	NA	NA	NA	NA
	6459	GSE14468	GSM361363	0.117684	NA	M5	< 3 abnormalities	No	No	NA	NA	NA	NA	NA	NA	NA	NA	WT	NA	NA	NA	NA	NA	NA	NA	NA	NA	NA	NA	NA
	6458	GSE14468	GSM361362	0.121977	NA	M2	< 3 abnormalities	No	No	NA	NA	NA	NA	NA	NA	NA	NA	WT	NA	NA	NA	NA	NA	NA	NA	NA	NA	NA	NA	NA
	6457	GSE14468	GSM361361	0.288221	NA	M2	< 3 abnormalities	No	No	NA	NA	NA	NA	NA	NA	NA	NA	WT	NA	NA	NA	NA	NA	NA	NA	NA	NA	NA	NA	NA
	6456	GSE14468	GSM361360	0.171461	NA	M5	< 3 abnormalities	No	No	NA	NA	NA	NA	NA	NA	NA	NA	WT	NA	NA	NA	NA	NA	NA	NA	NA	NA	NA	NA	NA
	6455	GSE14468	GSM361359	0.216782	NA	M5	< 3 abnormalities	No	No	NA	NA	NA	NA	NA	NA	NA	NA	WT	NA	NA	NA	NA	NA	NA	NA	NA	NA	NA	NA	NA
	6454	GSE14468	GSM361358	0.162293	NA	M5	< 3 abnormalities	No	No	NA	NA	NA	NA	NA	NA	NA	NA	WT	NA	NA	NA	NA	NA	NA	NA	NA	NA	NA	NA	NA
	6453	GSE14468	GSM361357	0.197275	NA	M0	< 3 abnormalities	No	No	NA	NA	NA	NA	NA	NA	NA	NA	WT	NA	NA	NA	NA	NA	NA	NA	NA	NA	NA	NA	NA
	6452	GSE14468	GSM361356	0.234428	NA	M0	< 3 abnormalities	No	No	NA	NA	NA	NA	NA	NA	NA	NA	WT	NA	NA	NA	NA	NA	NA	NA	NA	NA	NA	NA	NA
	6451	GSE14468	GSM361355	0.257849	NA	M1	< 3 abnormalities	No	No	NA	NA	NA	NA	NA	NA	NA	NA	WT	NA	NA	NA	NA	NA	NA	NA	NA	NA	NA	NA	NA
	6450	GSE14468	GSM361354	0.196618	NA	M6	< 3 abnormalities	No	No	NA	NA	NA	NA	NA	NA	NA	NA	WT	NA	NA	NA	NA	NA	NA	NA	NA	NA	NA	NA	NA
	6449	GSE14468	GSM361353	0.217089	NA	M2	< 3 abnormalities	No	No	NA	NA	NA	NA	NA	NA	NA	NA	WT	NA	NA	NA	NA	NA	NA	NA	NA	NA	NA	NA	NA
	6357	GSE14468	GSM361352	0.235675	NA	M1	< 3 abnormalities	No	No	NA	NA	NA	NA	NA	NA	NA	NA	WT	NA	NA	NA	NA	NA	NA	NA	NA	NA	NA	NA	NA
	6356	GSE14468	GSM361351	0.246529	NA	M2	< 3 abnormalities	No	No	NA	NA	NA	NA	NA	NA	NA	NA	WT	NA	NA	NA	NA	NA	NA	NA	NA	NA	NA	NA	NA
	5355	GSE14468	GSM361350	0.221195	NA	M1	< 3 abnormalities	No	No	NA	NA	NA	NA	NA	NA	NA	NA	WT	NA	NA	NA	NA	NA	NA	NA	NA	NA	NA	NA	NA
	5354	GSE14468	GSM361349	0.256826	NA	RAEB-t	< 3 abnormalities	No	No	NA	NA	NA	NA	NA	NA	NA	NA	WT	NA	NA	NA	NA	NA	NA	NA	NA	NA	NA	NA	NA
	5353	GSE14468	GSM361348	0.25346	NA	M4	< 3 abnormalities	No	No	NA	NA	NA	NA	NA	NA	NA	NA	WT	NA	NA	NA	NA	NA	NA	NA	NA	NA	NA	NA	NA
	5352	GSE14468	GSM361347	0.248376	NA	M2	NA	No	No	NA	NA	NA	NA	NA	NA	NA	NA	POS	NA	NA	NA	NA	NA	NA	NA	NA	NA	NA	NA	NA
	5351	GSE14468	GSM361346	0.153521	NA	M4	NA	No	No	NA	NA	NA	NA	NA	NA	NA	NA	WT	NA	NA	NA	NA	NA	NA	NA	NA	NA	NA	NA	NA
	5350	GSE14468	GSM361345	0.173161	NA	M1	NA	No	No	NA	NA	NA	NA	NA	NA	NA	NA	WT	NA	NA	NA	NA	NA	NA	NA	NA	NA	NA	NA	NA
	5349	GSE14468	GSM361344	0.334864	NA	RAEB-t	NA	No	No	NA	NA	NA	NA	NA	NA	NA	NA	WT	NA	NA	NA	NA	NA	NA	NA	NA	NA	NA	NA	NA
	5348	GSE14468	GSM361343	0.240006	NA	M1	NA	No	No	NA	NA	NA	NA	NA	NA	NA	NA	WT	NA	NA	NA	NA	NA	NA	NA	NA	NA	NA	NA	NA
	5292	GSE14468	GSM361342	0.273544	NA	M2	NA	No	No	NA	NA	NA	NA	NA	NA	NA	NA	WT	NA	NA	NA	NA	NA	NA	NA	NA	NA	NA	NA	NA
	5291	GSE14468	GSM361341	0.192949	NA	RAEB-t	NA	No	No	NA	NA	NA	NA	NA	NA	NA	NA	WT	NA	NA	NA	NA	NA	NA	NA	NA	NA	NA	NA	NA
	5290	GSE14468	GSM361340	0.227439	NA	M2	NA	No	No	NA	NA	NA	NA	NA	NA	NA	NA	WT	NA	NA	NA	NA	NA	NA	NA	NA	NA	NA	NA	NA
	5289	GSE14468	GSM361339	0.199599	NA	M1	NA	No	No	NA	NA	NA	NA	NA	NA	NA	NA	WT	NA	NA	NA	NA	NA	NA	NA	NA	NA	NA	NA	NA
	5288	GSE14468	GSM361338	0.218819	NA	M2	NA	No	No	NA	NA	NA	NA	NA	NA	NA	NA	WT	NA	NA	NA	NA	NA	NA	NA	NA	NA	NA	NA	NA
	5287	GSE14468	GSM361337	0.175128	NA	M2	NA	No	No	NA	NA	NA	NA	NA	NA	NA	NA	WT	NA	NA	NA	NA	NA	NA	NA	NA	NA	NA	NA	NA
	4342	GSE14468	GSM361336	0.202077	NA	M5	NA	No	No	NA	NA	NA	NA	NA	NA	NA	NA	WT	NA	NA	NA	NA	NA	NA	NA	NA	NA	NA	NA	NA
	3493	GSE14468	GSM361335	0.215765	NA	M5	NA	No	No	NA	NA	NA	NA	NA	NA	NA	NA	WT	NA	NA	NA	NA	NA	NA	NA	NA	NA	NA	NA	NA
	3492	GSE14468	GSM361334	0.171739	NA	M2	NA	No	No	NA	NA	NA	NA	NA	NA	NA	NA	WT	NA	NA	NA	NA	NA	NA	NA	NA	NA	NA	NA	NA
	3491	GSE14468	GSM361333	0.27705	NA	M1	NA	No	No	NA	NA	NA	NA	NA	NA	NA	NA	WT	NA	NA	NA	NA	NA	NA	NA	NA	NA	NA	NA	NA
	3490	GSE14468	GSM361332	0.232334	NA	M5	NA	No	No	NA	NA	NA	NA	NA	NA	NA	NA	WT	NA	NA	NA	NA	NA	NA	NA	NA	NA	NA	NA	NA
	3489	GSE14468	GSM361331	0.162254	NA	M2	NA	No	No	NA	NA	NA	NA	NA	NA	NA	NA	WT	NA	NA	NA	NA	NA	NA	NA	NA	NA	NA	NA	NA
	3488	GSE14468	GSM361330	0.305865	NA	M1	NA	No	No	NA	NA	NA	NA	NA	NA	NA	NA	WT	NA	NA	NA	NA	NA	NA	NA	NA	NA	NA	NA	NA
	3487	GSE14468	GSM361329	0.319799	NA	RAEB-t	NA	No	No	NA	NA	NA	NA	NA	NA	NA	NA	WT	NA	NA	NA	NA	NA	NA	NA	NA	NA	NA	NA	NA
	3486	GSE14468	GSM361328	0.165461	NA	M4	NA	No	No	NA	NA	NA	NA	NA	NA	NA	NA	WT	NA	NA	NA	NA	NA	NA	NA	NA	NA	NA	NA	NA
	3485	GSE14468	GSM361327	0.242379	NA	M2	NA	No	No	NA	NA	NA	NA	NA	NA	NA	NA	WT	NA	NA	NA	NA	NA	NA	NA	NA	NA	NA	NA	NA
	3332	GSE14468	GSM361326	0.264618	NA	M2	NA	No	No	NA	NA	NA	NA	NA	NA	NA	NA	WT	NA	NA	NA	NA	NA	NA	NA	NA	NA	NA	NA	NA
	3331	GSE14468	GSM361325	0.197746	NA	M2	NA	No	No	NA	NA	NA	NA	NA	NA	NA	NA	WT	NA	NA	NA	NA	NA	NA	NA	NA	NA	NA	NA	NA
	3330	GSE14468	GSM361324	0.225702	NA	M4	NA	No	No	NA	NA	NA	NA	NA	NA	NA	NA	WT	NA	NA	NA	NA	NA	NA	NA	NA	NA	NA	NA	NA
	3329	GSE14468	GSM361323	0.260029	NA	M4	NA	No	No	NA	NA	NA	NA	NA	NA	NA	NA	WT	NA	NA	NA	NA	NA	NA	NA	NA	NA	NA	NA	NA
	2704	GSE14468	GSM361322	0.175842	NA	M2	NA	No	No	NA	NA	NA	NA	NA	NA	NA	NA	WT	NA	NA	NA	NA	NA	NA	NA	NA	NA	NA	NA	NA
	1448	GSE14468	GSM361321	0.303406	NA	M3	NA	Yes	No	No	No	No	No	No	No	No	No	WT	NA	NA	NA	NA	NA	NA	NA	NA	NA	NA	NA	NA
	AML 7320	GSE14468	GSM159171	0.184691	NA	M5	NA	No	No	NA	NA	NA	NA	NA	NA	NA	NA	WT	YES	MUT	NA	NA	NA	NA	NA	NA	NA	NA	NA	NA
	AML 6361	GSE14468	GSM159170	0.217705	intermediate-1	RAEB-t	Normal	No	No	No	No	No	No	No	No	No	No	WT	NO	WT	NA	NA	NA	NA	NA	NA	NA	NA	NA	NA
	AML 6359	GSE14468	GSM159169	0.212135	adverse	RAEB-t	Complex	No	No	No	No	No	No	No	No	No	No	WT	NO	WT	NA	NA	NA	NA	NA	NA	NA	NA	NA	NA
	AML 6245	GSE14468	GSM159168	0.182349	intermediate-1	M2	Normal	No	No	No	No	No	No	No	No	No	No	WT	NO	WT	NA	NA	NA	NA	NA	NA	NA	NA	NA	NA
	AML 6244	GSE14468	GSM159167	0.228136	NA	M2	< 3 abnormalities	No	No	No	No	No	No	No	No	No	No	WT	NO	WT	NA	NA	NA	NA	NA	NA	NA	NA	NA	NA
	AML 6243	GSE14468	GSM159166	0.269063	favorable	M4	< 3 abnormalities	No	No	No	Yes	No	No	No	No	No	No	WT	NO	WT	NA	NA	NA	NA	NA	NA	NA	NA	NA	NA
	AML 6242	GSE14468	GSM159165	0.246213	intermediate-1	M2	Normal	No	No	No	No	No	No	No	No	No	No	WT	NO	WT	NA	NA	NA	NA	NA	NA	NA	NA	NA	NA
	AML 6241	GSE14468	GSM159164	0.170097	intermediate-1	M4	Normal	No	No	No	No	No	No	No	No	No	No	WT	YES	MUT	NA	NA	NA	NA	NA	NA	NA	NA	NA	NA
	AML 6240	GSE14468	GSM159163	0.19645	adverse	M2	< 3 abnormalities	No	No	No	No	No	No	No	No	Yes	No	WT	NO	WT	NA	NA	NA	NA	NA	NA	NA	NA	NA	NA
	AML 6238	GSE14468	GSM159162	0.126974	adverse	M4	< 3 abnormalities	No	No	No	No	No	No	No	No	No	No	WT	NO	WT	NA	NA	NA	NA	NA	NA	NA	NA	NA	NA
	AML 5361	GSE14468	GSM159161	0.204745	favorable	M2	< 3 abnormalities	No	No	No	Yes	No	No	No	No	No	No	WT	NO	WT	NA	NA	NA	NA	NA	NA	NA	NA	NA	NA
	AML 5360	GSE14468	GSM159160	0.182095	adverse	M1	< 3 abnormalities	No	No	No	No	No	No	No	No	Yes	No	WT	NO	WT	NA	NA	NA	NA	NA	NA	NA	NA	NA	NA
	AML 7479	GSE14468	GSM159159	0.218227	NA	M0	< 3 abnormalities	No	No	No	No	No	No	No	No	No	No	WT	NO	WT	NA	NA	NA	NA	NA	NA	NA	NA	NA	NA
	AML 7423	GSE14468	GSM159158	0.165836	intermediate-1	M0	Normal	No	No	No	No	No	No	No	No	No	No	WT	NO	WT	NA	NA	NA	NA	NA	NA	NA	NA	NA	NA
	AML 7421	GSE14468	GSM159157	0.0854411	intermediate-1	M2	Normal	No	No	No	No	No	No	No	No	No	No	WT	YES	MUT	NA	NA	NA	NA	NA	NA	NA	NA	NA	NA
	AML 7420	GSE14468	GSM159156	0.175267	intermediate-1	M1	Normal	No	No	No	No	No	No	No	No	No	No	WT	YES	WT	NA	NA	NA	NA	NA	NA	NA	NA	NA	NA
	AML 7419	GSE14468	GSM159155	0.196896	adverse	M4	Complex	No	No	No	No	No	No	No	No	No	No	WT	NO	WT	NA	NA	NA	NA	NA	NA	NA	NA	NA	NA
	AML 7418	GSE14468	GSM159154	0.156495	intermediate-1	M1	Normal	No	No	No	No	No	No	No	No	No	No	WT	NO	WT	NA	NA	NA	NA	NA	NA	NA	NA	NA	NA
	AML 7417	GSE14468	GSM159153	0.158471	intermediate-1	M4	Normal	No	No	No	No	No	No	No	No	No	No	WT	NO	WT	NA	NA	NA	NA	NA	NA	NA	NA	NA	NA
	AML 7416	GSE14468	GSM159152	0.156215	adverse	M4	Complex	No	No	No	No	No	No	No	No	No	No	WT	NO	WT	NA	NA	NA	NA	NA	NA	NA	NA	NA	NA
	AML 7414	GSE14468	GSM159151	0.161569	favorable	M5	Normal	No	No	No	No	No	No	No	No	No	No	WT	NO	MUT	NA	NA	NA	NA	NA	NA	NA	NA	NA	NA
	AML 7413	GSE14468	GSM159150	0.128048	favorable	M5	Normal	No	No	No	No	No	No	No	No	No	No	WT	NO	MUT	NA	NA	NA	NA	NA	NA	NA	NA	NA	NA
	AML 7412	GSE14468	GSM159149	0.262373	favorable	M4	< 3 abnormalities	No	No	No	Yes	No	No	No	No	No	No	WT	NO	WT	NA	NA	NA	NA	NA	NA	NA	NA	NA	NA
	AML 7411	GSE14468	GSM159148	0.203037	intermediate-1	M2	Normal	No	No	No	No	No	No	No	No	No	No	WT	YES	MUT	NA	NA	NA	NA	NA	NA	NA	NA	NA	NA
	AML 7410	GSE14468	GSM159147	0.336318	NA	M3	< 3 abnormalities	Yes	No	No	No	No	No	No	No	No	No	WT	YES	WT	NA	NA	NA	NA	NA	NA	NA	NA	NA	NA
	AML 7409	GSE14468	GSM159146	0.145203	adverse	M0	Complex	No	No	No	No	No	No	No	No	No	No	WT	NO	WT	NA	NA	NA	NA	NA	NA	NA	NA	NA	NA
	AML 7408	GSE14468	GSM159145	0.188123	intermediate-1	M1	Normal	No	No	No	No	No	No	No	No	No	No	WT	YES	MUT	NA	NA	NA	NA	NA	NA	NA	NA	NA	NA
	AML 7312	GSE14468	GSM159144	0.292235	adverse	RAEB	Complex	No	No	No	No	No	No	No	No	No	No	WT	NO	WT	NA	NA	NA	NA	NA	NA	NA	NA	NA	NA
	AML 7274	GSE14468	GSM159143	0.281445	NA	M3	< 3 abnormalities	Yes	No	No	No	No	No	No	No	No	No	WT	NO	WT	NA	NA	NA	NA	NA	NA	NA	NA	NA	NA
	AML 7273	GSE14468	GSM159142	0.243654	NA	M3	< 3 abnormalities	Yes	No	No	No	No	No	No	No	No	No	WT	YES	WT	NA	NA	NA	NA	NA	NA	NA	NA	NA	NA
	AML 7272	GSE14468	GSM159141	0.122691	adverse	M2	< 3 abnormalities	No	No	No	No	No	No	No	No	No	No	WT	NO	MUT	NA	NA	NA	NA	NA	NA	NA	NA	NA	NA
	AML 7191	GSE14468	GSM159140	0.104718	NA	M5	NA	No	No	NA	NA	NA	NA	NA	NA	NA	NA	WT	YES	WT	NA	NA	NA	NA	NA	NA	NA	NA	NA	NA
	AML 7190	GSE14468	GSM159139	0.185252	NA	M6	NA	No	No	NA	NA	NA	NA	NA	NA	NA	NA	WT	NO	WT	NA	NA	NA	NA	NA	NA	NA	NA	NA	NA
	AML 7188	GSE14468	GSM159138	0.104929	NA	M5	NA	No	No	NA	NA	NA	NA	NA	NA	NA	NA	WT	NO	MUT	NA	NA	NA	NA	NA	NA	NA	NA	NA	NA
	AML 7187	GSE14468	GSM159137	0.179795	favorable	M2	< 3 abnormalities	No	No	No	Yes	No	No	No	No	No	No	WT	NO	WT	NA	NA	NA	NA	NA	NA	NA	NA	NA	NA
	AML 7186	GSE14468	GSM159136	0.202412	NA	M2	NA	No	No	NA	NA	NA	NA	NA	NA	NA	NA	WT	NO	MUT	NA	NA	NA	NA	NA	NA	NA	NA	NA	NA
	AML 7180	GSE14468	GSM159135	0.225389	NA	M1	< 3 abnormalities	No	No	NA	NA	NA	NA	NA	NA	NA	NA	WT	NO	MUT	NA	NA	NA	NA	NA	NA	NA	NA	NA	NA
	AML 7171	GSE14468	GSM159134	0.141053	adverse	NA	< 3 abnormalities	No	No	No	No	No	No	No	No	No	No	WT	NO	WT	NA	NA	NA	NA	NA	NA	NA	NA	NA	NA
	AML 7169	GSE14468	GSM159133	0.211548	NA	M2	< 3 abnormalities	No	No	NA	NA	NA	NA	NA	NA	NA	NA	WT	YES	WT	NA	NA	NA	NA	NA	NA	NA	NA	NA	NA
	AML 7168	GSE14468	GSM159132	0.213406	favorable	M5	Normal	No	No	No	No	No	No	No	No	No	No	WT	NO	MUT	NA	NA	NA	NA	NA	NA	NA	NA	NA	NA
	AML 7166	GSE14468	GSM159131	0.188249	NA	M5	< 3 abnormalities	No	No	NA	NA	NA	NA	NA	NA	NA	NA	WT	NO	WT	NA	NA	NA	NA	NA	NA	NA	NA	NA	NA
	AML 7164	GSE14468	GSM159130	0.174036	favorable	M1	Normal	No	No	No	No	No	No	No	No	No	No	WT	NO	MUT	NA	NA	NA	NA	NA	NA	NA	NA	NA	NA
	AML 7144	GSE14468	GSM159129	0.140254	NA	M5	< 3 abnormalities	No	No	NA	NA	NA	NA	NA	NA	NA	NA	WT	NO	MUT	NA	NA	NA	NA	NA	NA	NA	NA	NA	NA
	AML 7122	GSE14468	GSM159128	0.272286	intermediate-1	M5	Normal	No	No	No	No	No	No	No	No	No	No	WT	YES	MUT	NA	NA	NA	NA	NA	NA	NA	NA	NA	NA
	AML 7121	GSE14468	GSM159127	0.194502	NA	M2	NA	No	No	NA	NA	NA	NA	NA	NA	NA	NA	WT	YES	MUT	NA	NA	NA	NA	NA	NA	NA	NA	NA	NA
	AML 7120	GSE14468	GSM159126	0.190017	adverse	M1	< 3 abnormalities	No	No	No	No	No	No	No	No	Yes	No	WT	NO	WT	NA	NA	NA	NA	NA	NA	NA	NA	NA	NA
	AML 7119	GSE14468	GSM159125	0.149687	intermediate-1	M2	Normal	No	No	No	No	No	No	No	No	No	No	WT	YES	MUT	NA	NA	NA	NA	NA	NA	NA	NA	NA	NA
	AML 7079	GSE14468	GSM159124	0.27216	favorable	M5	< 3 abnormalities	No	No	No	Yes	No	No	No	No	No	No	WT	NO	WT	NA	NA	NA	NA	NA	NA	NA	NA	NA	NA
	AML 7078	GSE14468	GSM159123	0.131552	favorable	M5	Normal	No	No	No	No	No	No	No	No	No	No	WT	NO	MUT	NA	NA	NA	NA	NA	NA	NA	NA	NA	NA
	AML 7077	GSE14468	GSM159122	0.271949	NA	RAEB	< 3 abnormalities	No	No	No	No	No	No	No	No	No	No	WT	NO	WT	NA	NA	NA	NA	NA	NA	NA	NA	NA	NA
	AML 7076	GSE14468	GSM159121	0.127393	NA	M0	< 3 abnormalities	No	No	NA	NA	NA	NA	NA	NA	NA	NA	WT	NO	WT	NA	NA	NA	NA	NA	NA	NA	NA	NA	NA
	AML 7075	GSE14468	GSM159120	0.273451	NA	M4	< 3 abnormalities	No	No	No	No	No	No	No	No	No	No	NEG	NO	WT	NA	NA	NA	NA	NA	NA	NA	NA	NA	NA
	AML 7074	GSE14468	GSM159119	0.146239	favorable	M4	Normal	No	No	No	No	No	No	No	No	No	No	WT	NO	MUT	NA	NA	NA	NA	NA	NA	NA	NA	NA	NA
	AML 7073	GSE14468	GSM159118	0.278715	intermediate-1	M4	Normal	No	No	No	No	No	No	No	No	No	No	WT	YES	WT	NA	NA	NA	NA	NA	NA	NA	NA	NA	NA
	AML 7072	GSE14468	GSM159117	0.137105	adverse	M4	< 3 abnormalities	No	No	No	No	No	No	No	No	No	No	WT	NO	WT	NA	NA	NA	NA	NA	NA	NA	NA	NA	NA
	AML 7071	GSE14468	GSM159116	0.21692	intermediate-1	M2	Normal	No	No	No	No	No	No	No	No	No	No	WT	NO	WT	NA	NA	NA	NA	NA	NA	NA	NA	NA	NA
	AML 7070	GSE14468	GSM159115	0.253732	NA	M4	< 3 abnormalities	No	No	NA	NA	NA	NA	NA	NA	NA	NA	WT	NO	WT	NA	NA	NA	NA	NA	NA	NA	NA	NA	NA
	AML 7067	GSE14468	GSM159113	0.168351	NA	M1	< 3 abnormalities	No	No	NA	NA	NA	NA	NA	NA	NA	NA	WT	YES	MUT	NA	NA	NA	NA	NA	NA	NA	NA	NA	NA
	AML 7065	GSE14468	GSM159112	0.116941	favorable	M2	Normal	No	No	No	No	No	No	No	No	No	No	WT	NO	MUT	NA	NA	NA	NA	NA	NA	NA	NA	NA	NA
	AML 7063	GSE14468	GSM159111	0.29715	NA	M3	< 3 abnormalities	Yes	No	No	No	No	No	No	No	No	No	WT	NO	WT	NA	NA	NA	NA	NA	NA	NA	NA	NA	NA
	AML 7062	GSE14468	GSM159110	0.294242	favorable	M2	< 3 abnormalities	No	No	Yes	No	No	No	No	No	No	No	WT	NO	WT	NA	NA	NA	NA	NA	NA	NA	NA	NA	NA
	AML 7061	GSE14468	GSM159109	0.236504	intermediate-1	M1	Normal	No	No	No	No	No	No	No	No	No	No	WT	NO	WT	NA	NA	NA	NA	NA	NA	NA	NA	NA	NA
	AML 7059	GSE14468	GSM159108	0.211209	NA	M0	< 3 abnormalities	No	No	No	No	No	No	No	No	No	No	WT	NO	WT	NA	NA	NA	NA	NA	NA	NA	NA	NA	NA
	AML 7058	GSE14468	GSM159107	0.273532	intermediate-1	M1	Normal	No	No	No	No	No	No	No	No	No	No	WT	NO	WT	NA	NA	NA	NA	NA	NA	NA	NA	NA	NA
	AML 7057	GSE14468	GSM159106	0.191859	intermediate-1	M1	Normal	No	No	No	No	No	No	No	No	No	No	WT	YES	MUT	NA	NA	NA	NA	NA	NA	NA	NA	NA	NA
	AML 7056	GSE14468	GSM159105	0.206093	favorable	M2	< 3 abnormalities	No	No	Yes	No	No	No	No	No	No	No	WT	NO	WT	NA	NA	NA	NA	NA	NA	NA	NA	NA	NA
	AML 7055	GSE14468	GSM159104	0.246414	intermediate-1	M2	Normal	No	No	No	No	No	No	No	No	No	No	WT	NO	WT	NA	NA	NA	NA	NA	NA	NA	NA	NA	NA
	AML 7054	GSE14468	GSM159103	0.126364	adverse	M4	Complex	No	No	No	No	No	No	No	No	No	No	WT	NO	WT	NA	NA	NA	NA	NA	NA	NA	NA	NA	NA
	AML 7053	GSE14468	GSM159102	0.209677	adverse	M1	< 3 abnormalities	No	No	No	No	No	No	No	No	Yes	No	WT	NO	WT	NA	NA	NA	NA	NA	NA	NA	NA	NA	NA
	AML 7052	GSE14468	GSM159101	0.236504	intermediate-2	M2	< 3 abnormalities	No	No	No	No	No	No	No	No	No	No	WT	YES	MUT	NA	NA	NA	NA	NA	NA	NA	NA	NA	NA
	AML 7051	GSE14468	GSM159100	0.171988	intermediate-1	M1	Normal	No	No	No	No	No	No	No	No	No	No	WT	YES	MUT	NA	NA	NA	NA	NA	NA	NA	NA	NA	NA
	AML 6982	GSE14468	GSM159099	0.175933	adverse	M1	< 3 abnormalities	No	No	No	No	No	No	No	No	Yes	No	WT	NO	WT	NA	NA	NA	NA	NA	NA	NA	NA	NA	NA
	AML 6981	GSE14468	GSM159098	0.128127	intermediate-1	M5	Normal	No	No	No	No	No	No	No	No	No	No	WT	NO	WT	NA	NA	NA	NA	NA	NA	NA	NA	NA	NA
	AML 6980	GSE14468	GSM159097	0.26606	favorable	M2	< 3 abnormalities	No	No	Yes	No	No	No	No	No	No	No	WT	NO	WT	NA	NA	NA	NA	NA	NA	NA	NA	NA	NA
	AML 6979	GSE14468	GSM159096	0.190684	favorable	M2	Normal	No	No	No	No	No	No	No	No	No	No	WT	NO	MUT	NA	NA	NA	NA	NA	NA	NA	NA	NA	NA
	AML 6977	GSE14468	GSM159095	0.325425	NA	M5	< 3 abnormalities	No	No	No	No	No	No	No	No	No	No	WT	NO	WT	NA	NA	NA	NA	NA	NA	NA	NA	NA	NA
	AML 6976	GSE14468	GSM159094	0.0939239	intermediate-1	M0	Normal	No	No	No	No	No	No	No	No	No	No	WT	NO	WT	NA	NA	NA	NA	NA	NA	NA	NA	NA	NA
	AML 6975	GSE14468	GSM159093	0.271895	NA	M4	< 3 abnormalities	No	No	No	No	No	No	No	No	No	No	POS	YES	WT	NA	NA	NA	NA	NA	NA	NA	NA	NA	NA
	AML 6974	GSE14468	GSM159092	0.202854	NA	M6	< 3 abnormalities	No	No	No	No	No	No	No	No	No	No	WT	NO	WT	NA	NA	NA	NA	NA	NA	NA	NA	NA	NA
	AML 6955	GSE14468	GSM159091	0.230016	NA	M2	< 3 abnormalities	No	No	No	No	No	No	No	No	No	No	WT	NO	WT	NA	NA	NA	NA	NA	NA	NA	NA	NA	NA
	AML 6953	GSE14468	GSM159090	0.156554	favorable	M6	Normal	No	No	No	No	No	No	No	No	No	No	WT	NO	MUT	NA	NA	NA	NA	NA	NA	NA	NA	NA	NA
	AML 6952	GSE14468	GSM159089	0.227951	intermediate-1	M4	Normal	No	No	No	No	No	No	No	No	No	No	WT	YES	MUT	NA	NA	NA	NA	NA	NA	NA	NA	NA	NA
	AML 6949	GSE14468	GSM159088	0.169532	intermediate-1	M1	Normal	No	No	No	No	No	No	No	No	No	No	WT	YES	WT	NA	NA	NA	NA	NA	NA	NA	NA	NA	NA
	AML 6948	GSE14468	GSM159087	0.219876	adverse	M5	< 3 abnormalities	No	No	No	No	No	No	No	No	Yes	No	WT	NO	MUT	NA	NA	NA	NA	NA	NA	NA	NA	NA	NA
	AML 6947	GSE14468	GSM159086	0.10345	intermediate-2	M1	< 3 abnormalities	No	No	No	No	No	No	No	No	No	No	WT	NO	WT	NA	NA	NA	NA	NA	NA	NA	NA	NA	NA
	AML 6945	GSE14468	GSM159085	0.192194	intermediate-2	M4	< 3 abnormalities	No	No	No	No	No	No	No	No	No	No	WT	NO	WT	NA	NA	NA	NA	NA	NA	NA	NA	NA	NA
	AML 6892	GSE14468	GSM159084	0.214547	favorable	M1	< 3 abnormalities	No	No	No	Yes	No	No	No	No	No	No	WT	NO	WT	NA	NA	NA	NA	NA	NA	NA	NA	NA	NA
	AML 6891	GSE14468	GSM159083	0.200368	favorable	M4	< 3 abnormalities	No	No	No	Yes	No	No	No	No	No	No	WT	NO	WT	NA	NA	NA	NA	NA	NA	NA	NA	NA	NA
	AML 6890	GSE14468	GSM159082	0.270466	NA	M3	NA	Yes	No	No	No	No	No	No	No	No	No	WT	YES	WT	NA	NA	NA	NA	NA	NA	NA	NA	NA	NA
	AML 6889	GSE14468	GSM159081	0.31379	favorable	M2	< 3 abnormalities	No	No	Yes	No	No	No	No	No	No	No	WT	NO	WT	NA	NA	NA	NA	NA	NA	NA	NA	NA	NA
	AML 6888	GSE14468	GSM159080	0.185948	adverse	M5	< 3 abnormalities	No	No	No	No	No	No	No	No	No	No	WT	YES	WT	NA	NA	NA	NA	NA	NA	NA	NA	NA	NA
	AML 6887	GSE14468	GSM159079	0.193734	intermediate-1	M1	Normal	No	No	No	No	No	No	No	No	No	No	WT	NO	WT	NA	NA	NA	NA	NA	NA	NA	NA	NA	NA
	AML 6885	GSE14468	GSM159078	0.197757	favorable	M5	Normal	No	No	No	No	No	No	No	No	No	No	WT	NO	MUT	NA	NA	NA	NA	NA	NA	NA	NA	NA	NA
	AML 6884	GSE14468	GSM159077	0.114977	intermediate-2	M4	< 3 abnormalities	No	No	No	No	No	No	No	No	No	No	WT	YES	WT	NA	NA	NA	NA	NA	NA	NA	NA	NA	NA
	AML 6883	GSE14468	GSM159076	0.316901	intermediate-2	M4	< 3 abnormalities	No	No	No	No	No	No	No	No	No	No	WT	NO	WT	NA	NA	NA	NA	NA	NA	NA	NA	NA	NA
	AML 6714	GSE14468	GSM159075	0.193192	intermediate-1	M5	Normal	No	No	No	No	No	No	No	No	No	No	WT	YES	WT	NA	NA	NA	NA	NA	NA	NA	NA	NA	NA
	AML 6448	GSE14468	GSM159074	0.170756	intermediate-2	RAEB-t	< 3 abnormalities	No	No	No	No	No	No	No	No	No	No	WT	NO	WT	NA	NA	NA	NA	NA	NA	NA	NA	NA	NA
	AML 6379	GSE14468	GSM159073	0.164189	intermediate-1	M4	Normal	No	No	No	No	No	No	No	No	No	No	WT	YES	MUT	NA	NA	NA	NA	NA	NA	NA	NA	NA	NA
	AML 6378	GSE14468	GSM159072	0.156143	intermediate-1	M4	Normal	No	No	No	No	No	No	No	No	No	No	WT	YES	WT	NA	NA	NA	NA	NA	NA	NA	NA	NA	NA
	AML 6375	GSE14468	GSM159071	0.237402	NA	NA	< 3 abnormalities	No	No	NA	NA	NA	NA	NA	NA	NA	NA	WT	NO	WT	NA	NA	NA	NA	NA	NA	NA	NA	NA	NA
	AML 6374	GSE14468	GSM159070	0.131248	intermediate-1	M2	Normal	No	No	No	No	No	No	No	No	No	No	WT	YES	MUT	NA	NA	NA	NA	NA	NA	NA	NA	NA	NA
	AML 6373	GSE14468	GSM159069	0.168867	adverse	RAEB-t	Complex	No	No	No	No	No	No	No	No	No	No	WT	NO	WT	NA	NA	NA	NA	NA	NA	NA	NA	NA	NA
	AML 6372	GSE14468	GSM159068	0.264308	favorable	M1	< 3 abnormalities	No	No	Yes	No	No	No	No	No	No	No	WT	YES	WT	NA	NA	NA	NA	NA	NA	NA	NA	NA	NA
	AML 6371	GSE14468	GSM159067	0.162169	NA	M2	< 3 abnormalities	No	No	NA	NA	NA	NA	NA	NA	NA	NA	WT	NO	MUT	NA	NA	NA	NA	NA	NA	NA	NA	NA	NA
	AML 6370	GSE14468	GSM159066	0.158872	intermediate-2	M1	< 3 abnormalities	No	No	No	No	No	No	No	No	No	No	WT	NO	WT	NA	NA	NA	NA	NA	NA	NA	NA	NA	NA
	AML 6369	GSE14468	GSM159065	0.10406	favorable	M2	Normal	No	No	No	No	No	No	No	No	No	No	WT	NO	MUT	NA	NA	NA	NA	NA	NA	NA	NA	NA	NA
	AML 6368	GSE14468	GSM159064	0.17736	NA	M5	< 3 abnormalities	No	No	NA	NA	NA	NA	NA	NA	NA	NA	WT	YES	MUT	NA	NA	NA	NA	NA	NA	NA	NA	NA	NA
	AML 6367	GSE14468	GSM159063	0.175286	adverse	M1	< 3 abnormalities	No	No	No	No	No	No	No	No	No	No	WT	NO	WT	NA	NA	NA	NA	NA	NA	NA	NA	NA	NA
	AML 6366	GSE14468	GSM159062	0.199596	adverse	M2	Complex	No	No	No	No	No	No	No	No	No	No	WT	YES	WT	NA	NA	NA	NA	NA	NA	NA	NA	NA	NA
	AML 6365	GSE14468	GSM159061	0.30277	favorable	M4	< 3 abnormalities	No	No	No	Yes	No	No	No	No	No	No	WT	NO	WT	NA	NA	NA	NA	NA	NA	NA	NA	NA	NA
	AML 6364	GSE14468	GSM159060	0.0507906	adverse	M5	< 3 abnormalities	No	No	No	No	No	No	No	No	No	No	WT	NO	WT	NA	NA	NA	NA	NA	NA	NA	NA	NA	NA
	AML 6363	GSE14468	GSM159059	0.15417	favorable	M4	< 3 abnormalities	No	No	No	Yes	No	No	No	No	No	No	WT	NO	WT	NA	NA	NA	NA	NA	NA	NA	NA	NA	NA
	AML 6362	GSE14468	GSM159058	0.210962	intermediate-1	M1	Normal	No	No	No	No	No	No	No	No	No	No	NEG	YES	MUT	NA	NA	NA	NA	NA	NA	NA	NA	NA	NA
	AML 6360	GSE14468	GSM159057	0.254844	intermediate-2	M2	< 3 abnormalities	No	No	No	No	No	No	No	No	No	No	WT	NO	WT	NA	NA	NA	NA	NA	NA	NA	NA	NA	NA
	AML 6236	GSE14468	GSM159056	0.1897	intermediate-1	M2	Normal	No	No	No	No	No	No	No	No	No	No	WT	NO	WT	NA	NA	NA	NA	NA	NA	NA	NA	NA	NA
	AML 5364	GSE14468	GSM159055	0.211325	favorable	M2	Normal	No	No	No	No	No	No	No	No	No	No	POS	NO	WT	NA	NA	NA	NA	NA	NA	NA	NA	NA	NA
	AML 5363	GSE14468	GSM159054	0.110071	favorable	M4	Normal	No	No	No	No	No	No	No	No	No	No	WT	NO	MUT	NA	NA	NA	NA	NA	NA	NA	NA	NA	NA
	AML 5362	GSE14468	GSM159053	0.234779	favorable	M2	Normal	No	No	No	No	No	No	No	No	No	No	POS	NO	WT	NA	NA	NA	NA	NA	NA	NA	NA	NA	NA
	AML 5359	GSE14468	GSM159052	0.189705	adverse	M2	< 3 abnormalities	No	No	No	No	No	No	Yes	No	No	No	WT	NO	WT	NA	NA	NA	NA	NA	NA	NA	NA	NA	NA
	AML 5358	GSE14468	GSM159051	0.192367	adverse	M5	< 3 abnormalities	No	No	No	No	No	No	No	No	No	No	WT	NO	WT	NA	NA	NA	NA	NA	NA	NA	NA	NA	NA
	AML 5357	GSE14468	GSM159050	0.249375	favorable	M2	< 3 abnormalities	No	No	Yes	No	No	No	No	No	No	No	WT	YES	WT	NA	NA	NA	NA	NA	NA	NA	NA	NA	NA
	AML 4341	GSE14468	GSM159049	0.134176	favorable	RAEB-t	Normal	No	No	No	No	No	No	No	No	No	No	NEG	YES	MUT	NA	NA	NA	NA	NA	NA	NA	NA	NA	NA
	AML 4340	GSE14468	GSM159048	0.136454	intermediate-1	M2	Normal	No	No	No	No	No	No	No	No	No	No	WT	NO	WT	NA	NA	NA	NA	NA	NA	NA	NA	NA	NA
	AML 4339	GSE14468	GSM159047	0.182091	intermediate-1	RAEB	Normal	No	No	No	No	No	No	No	No	No	No	WT	NO	WT	NA	NA	NA	NA	NA	NA	NA	NA	NA	NA
	AML 4338	GSE14468	GSM159046	0.282849	intermediate-2	M0	< 3 abnormalities	No	No	No	No	No	No	No	No	No	No	WT	YES	WT	NA	NA	NA	NA	NA	NA	NA	NA	NA	NA
	AML 4337	GSE14468	GSM159045	0.219521	NA	M0	< 3 abnormalities	No	No	NA	NA	NA	NA	NA	NA	NA	NA	WT	NO	WT	NA	NA	NA	NA	NA	NA	NA	NA	NA	NA
	AML 4336	GSE14468	GSM159044	0.316855	favorable	RAEB-t	Normal	No	No	No	No	No	No	No	No	No	No	POS	NO	WT	NA	NA	NA	NA	NA	NA	NA	NA	NA	NA
	AML 4335	GSE14468	GSM159043	0.153251	intermediate-1	M1	Normal	No	No	No	No	No	No	No	No	No	No	WT	NO	WT	NA	NA	NA	NA	NA	NA	NA	NA	NA	NA
	AML 4334	GSE14468	GSM159042	0.126874	NA	M4	< 3 abnormalities	No	No	NA	NA	NA	NA	NA	NA	NA	NA	WT	NO	MUT	NA	NA	NA	NA	NA	NA	NA	NA	NA	NA
	AML 4333	GSE14468	GSM159041	0.138929	intermediate-1	M5	Normal	No	No	No	No	No	No	No	No	No	No	WT	YES	WT	NA	NA	NA	NA	NA	NA	NA	NA	NA	NA
	AML 5356	GSE14468	GSM159040	0.242368	adverse	NA	< 3 abnormalities	No	No	No	No	No	No	Yes	No	No	No	WT	NO	WT	NA	NA	NA	NA	NA	NA	NA	NA	NA	NA
	AML 5285	GSE14468	GSM159039	0.177801	intermediate-1	M4	Normal	No	No	No	No	No	No	No	No	No	No	WT	YES	MUT	NA	NA	NA	NA	NA	NA	NA	NA	NA	NA
	AML 5284	GSE14468	GSM159038	0.177433	intermediate-1	M2	Normal	No	No	No	No	No	No	No	No	No	No	WT	YES	WT	NA	NA	NA	NA	NA	NA	NA	NA	NA	NA
	AML 5283	GSE14468	GSM159037	0.27839	favorable	M2	< 3 abnormalities	No	No	Yes	No	No	No	No	No	No	No	WT	NO	WT	NA	NA	NA	NA	NA	NA	NA	NA	NA	NA
	AML 5282	GSE14468	GSM159036	0.149453	intermediate-1	M5	Normal	No	No	No	No	No	No	No	No	No	No	WT	YES	MUT	NA	NA	NA	NA	NA	NA	NA	NA	NA	NA
	AML 7407	GSE14468	GSM159035	0.192144	intermediate-1	M5	Normal	No	No	No	No	No	No	No	No	No	No	WT	YES	MUT	NA	NA	NA	NA	NA	NA	NA	NA	NA	NA
	AML 7406	GSE14468	GSM159034	0.306636	favorable	M1	Normal	No	No	No	No	No	No	No	No	No	No	POS	NO	WT	NA	NA	NA	NA	NA	NA	NA	NA	NA	NA
	AML 7405	GSE14468	GSM159033	0.293013	adverse	M4	< 3 abnormalities	No	No	No	No	No	No	No	No	No	No	WT	YES	WT	NA	NA	NA	NA	NA	NA	NA	NA	NA	NA
	AML 7403	GSE14468	GSM159032	0.299202	favorable	M4	< 3 abnormalities	No	No	Yes	No	No	No	No	No	No	No	WT	NO	WT	NA	NA	NA	NA	NA	NA	NA	NA	NA	NA
	AML 7402	GSE14468	GSM159031	0.250574	favorable	M4	< 3 abnormalities	No	No	No	Yes	No	No	No	No	No	No	WT	NO	WT	NA	NA	NA	NA	NA	NA	NA	NA	NA	NA
	AML 7319	GSE14468	GSM159030	0.153727	favorable	M4	Normal	No	No	No	No	No	No	No	No	No	No	WT	NO	MUT	NA	NA	NA	NA	NA	NA	NA	NA	NA	NA
	AML 7318	GSE14468	GSM159029	0.195788	favorable	NA	Normal	No	No	No	No	No	No	No	No	No	No	WT	NO	MUT	NA	NA	NA	NA	NA	NA	NA	NA	NA	NA
	AML 7317	GSE14468	GSM159028	0.182784	adverse	RAEB-t	< 3 abnormalities	No	No	No	No	No	No	No	No	No	No	WT	NO	WT	NA	NA	NA	NA	NA	NA	NA	NA	NA	NA
	AML 7316	GSE14468	GSM159027	0.177642	intermediate-1	M2	Normal	No	No	No	No	No	No	No	No	No	No	WT	YES	MUT	NA	NA	NA	NA	NA	NA	NA	NA	NA	NA
	AML 7315	GSE14468	GSM159026	0.246988	favorable	M4	< 3 abnormalities	No	No	No	Yes	No	No	No	No	No	No	WT	NO	WT	NA	NA	NA	NA	NA	NA	NA	NA	NA	NA
	AML 7314	GSE14468	GSM159025	0.126431	NA	M5	< 3 abnormalities	No	No	NA	NA	NA	NA	NA	NA	NA	NA	WT	YES	MUT	NA	NA	NA	NA	NA	NA	NA	NA	NA	NA
	AML 7313	GSE14468	GSM159024	0.167726	adverse	M0	< 3 abnormalities	No	No	No	No	No	No	No	No	Yes	No	WT	NO	WT	NA	NA	NA	NA	NA	NA	NA	NA	NA	NA
	AML 7311	GSE14468	GSM159023	0.185298	intermediate-1	RAEB-t	Normal	No	No	No	No	No	No	No	No	No	No	WT	NO	WT	NA	NA	NA	NA	NA	NA	NA	NA	NA	NA
	AML 7310	GSE14468	GSM159022	0.179619	intermediate-1	M5	Normal	No	No	No	No	No	No	No	No	No	No	WT	YES	MUT	NA	NA	NA	NA	NA	NA	NA	NA	NA	NA
	AML 7309	GSE14468	GSM159021	0.239434	intermediate-1	RAEB-t	Normal	No	No	No	No	No	No	No	No	No	No	WT	NO	WT	NA	NA	NA	NA	NA	NA	NA	NA	NA	NA
	AML 7308	GSE14468	GSM159020	0.184557	intermediate-1	M0	Normal	No	No	No	No	No	No	No	No	No	No	WT	NO	WT	NA	NA	NA	NA	NA	NA	NA	NA	NA	NA
	AML 7307	GSE14468	GSM159019	0.160798	adverse	M1	Complex	No	No	No	No	No	No	No	No	No	No	WT	NO	WT	NA	NA	NA	NA	NA	NA	NA	NA	NA	NA
	AML 7306	GSE14468	GSM159018	0.174558	adverse	M5	< 3 abnormalities	No	No	No	No	No	No	No	No	No	No	WT	NO	WT	NA	NA	NA	NA	NA	NA	NA	NA	NA	NA
	AML 7305	GSE14468	GSM159017	0.11787	NA	M5	< 3 abnormalities	No	No	NA	NA	NA	NA	NA	NA	NA	NA	WT	YES	MUT	NA	NA	NA	NA	NA	NA	NA	NA	NA	NA
	AML 7304	GSE14468	GSM159016	0.190048	adverse	M2	< 3 abnormalities	No	No	No	No	No	No	No	No	No	No	WT	YES	WT	NA	NA	NA	NA	NA	NA	NA	NA	NA	NA
	AML 7303	GSE14468	GSM159015	0.114014	intermediate-2	RAEB-t	< 3 abnormalities	No	No	No	No	No	No	No	No	No	No	WT	NO	WT	NA	NA	NA	NA	NA	NA	NA	NA	NA	NA
	AML 7302	GSE14468	GSM159014	0.0933596	NA	M1	< 3 abnormalities	No	No	NA	NA	NA	NA	NA	NA	NA	NA	NEG	NO	MUT	NA	NA	NA	NA	NA	NA	NA	NA	NA	NA
	AML 7301	GSE14468	GSM159013	0.191057	intermediate-1	M1	Normal	No	No	No	No	No	No	No	No	No	No	WT	YES	MUT	NA	NA	NA	NA	NA	NA	NA	NA	NA	NA
	AML 7277	GSE14468	GSM159012	0.272508	favorable	M4	< 3 abnormalities	No	No	No	Yes	No	No	No	No	No	No	WT	NO	WT	NA	NA	NA	NA	NA	NA	NA	NA	NA	NA
	AML 7276	GSE14468	GSM159011	0.180377	adverse	M4	< 3 abnormalities	No	No	No	No	No	No	No	No	Yes	No	WT	NO	WT	NA	NA	NA	NA	NA	NA	NA	NA	NA	NA
	AML 7185	GSE14468	GSM159010	0.319161	favorable	M2	Normal	No	No	No	No	No	No	No	No	No	No	NEG	YES	WT	NA	NA	NA	NA	NA	NA	NA	NA	NA	NA
	AML 7183	GSE14468	GSM159009	0.125873	intermediate-1	M5	Normal	No	No	No	No	No	No	No	No	No	No	WT	NO	WT	NA	NA	NA	NA	NA	NA	NA	NA	NA	NA
	AML 7178	GSE14468	GSM159008	0.132206	NA	M5	< 3 abnormalities	No	No	NA	NA	NA	NA	NA	NA	NA	NA	WT	NO	WT	NA	NA	NA	NA	NA	NA	NA	NA	NA	NA
	AML 7177	GSE14468	GSM159007	0.189679	adverse	RAEB-t	< 3 abnormalities	No	No	No	No	No	No	No	No	No	Yes	WT	NO	WT	NA	NA	NA	NA	NA	NA	NA	NA	NA	NA
	AML 7174	GSE14468	GSM159006	0.268112	favorable	M4	< 3 abnormalities	No	No	No	Yes	No	No	No	No	No	No	WT	NO	WT	NA	NA	NA	NA	NA	NA	NA	NA	NA	NA
	AML 7173	GSE14468	GSM159005	0.239867	favorable	M2	< 3 abnormalities	No	No	Yes	No	No	No	No	No	No	No	WT	NO	WT	NA	NA	NA	NA	NA	NA	NA	NA	NA	NA
	AML 7172	GSE14468	GSM159004	0.124087	NA	M5	< 3 abnormalities	No	No	NA	NA	NA	NA	NA	NA	NA	NA	WT	NO	MUT	NA	NA	NA	NA	NA	NA	NA	NA	NA	NA
	AML 7163	GSE14468	GSM159003	0.194828	adverse	M5	< 3 abnormalities	No	No	No	No	No	No	No	No	Yes	No	WT	NO	WT	NA	NA	NA	NA	NA	NA	NA	NA	NA	NA
	AML 7154	GSE14468	GSM159002	0.244653	intermediate-2	M1	< 3 abnormalities	No	No	No	No	No	No	No	No	No	No	WT	YES	WT	NA	NA	NA	NA	NA	NA	NA	NA	NA	NA
	AML 7153	GSE14468	GSM159001	0.141161	intermediate-1	M5	Normal	No	No	No	No	No	No	No	No	No	No	WT	YES	MUT	NA	NA	NA	NA	NA	NA	NA	NA	NA	NA
	AML 7151	GSE14468	GSM159000	0.369029	intermediate-2	M1	< 3 abnormalities	No	No	No	No	No	No	No	No	No	No	WT	NO	WT	NA	NA	NA	NA	NA	NA	NA	NA	NA	NA
	AML 7150	GSE14468	GSM158999	0.205684	favorable	M4	< 3 abnormalities	No	No	No	Yes	No	No	No	No	No	No	WT	NO	WT	NA	NA	NA	NA	NA	NA	NA	NA	NA	NA
	AML 7149	GSE14468	GSM158998	0.283823	favorable	M5	Normal	No	No	No	No	No	No	No	No	No	No	POS	NO	WT	NA	NA	NA	NA	NA	NA	NA	NA	NA	NA
	AML 7147	GSE14468	GSM158997	0.222258	NA	M1	NA	No	No	NA	NA	NA	NA	NA	NA	NA	NA	WT	NO	WT	NA	NA	NA	NA	NA	NA	NA	NA	NA	NA
	AML 7145	GSE14468	GSM158996	0.334161	NA	M2	NA	No	No	NA	NA	NA	NA	NA	NA	NA	NA	WT	YES	MUT	NA	NA	NA	NA	NA	NA	NA	NA	NA	NA
	AML 7143	GSE14468	GSM158995	0.306861	intermediate-1	NA	Normal	No	No	No	No	No	No	No	No	No	No	WT	YES	WT	NA	NA	NA	NA	NA	NA	NA	NA	NA	NA
	AML 7142	GSE14468	GSM158994	0.303461	NA	M2	< 3 abnormalities	No	No	NA	NA	NA	NA	NA	NA	NA	NA	POS	NO	WT	NA	NA	NA	NA	NA	NA	NA	NA	NA	NA
	AML 7139	GSE14468	GSM158993	0.240264	favorable	M4	< 3 abnormalities	No	No	No	Yes	No	No	No	No	No	No	WT	NO	WT	NA	NA	NA	NA	NA	NA	NA	NA	NA	NA
	AML 7137	GSE14468	GSM158992	0.207182	NA	M5	< 3 abnormalities	No	No	NA	NA	NA	NA	NA	NA	NA	NA	WT	NO	WT	NA	NA	NA	NA	NA	NA	NA	NA	NA	NA
	AML 7134	GSE14468	GSM158991	0.302782	NA	M3	Normal	Yes	No	No	No	No	No	No	No	No	No	WT	YES	WT	NA	NA	NA	NA	NA	NA	NA	NA	NA	NA
	AML 7131	GSE14468	GSM158990	0.174224	NA	M1	NA	No	No	NA	NA	NA	NA	NA	NA	NA	NA	WT	YES	MUT	NA	NA	NA	NA	NA	NA	NA	NA	NA	NA
	AML 7128	GSE14468	GSM158989	0.257631	intermediate-2	M5	< 3 abnormalities	No	No	No	No	No	No	No	No	No	No	WT	YES	MUT	NA	NA	NA	NA	NA	NA	NA	NA	NA	NA
	AML 7127	GSE14468	GSM158988	0.315399	favorable	M1	Normal	No	No	No	No	No	No	No	No	No	No	POS	NO	WT	NA	NA	NA	NA	NA	NA	NA	NA	NA	NA
	AML 7125	GSE14468	GSM158987	0.22268	favorable	M4	Normal	No	No	No	No	No	No	No	No	No	No	WT	NO	MUT	NA	NA	NA	NA	NA	NA	NA	NA	NA	NA
	AML 7124	GSE14468	GSM158986	0.20997	intermediate-1	M5	Normal	No	No	No	No	No	No	No	No	No	No	WT	YES	MUT	NA	NA	NA	NA	NA	NA	NA	NA	NA	NA
	AML 7115	GSE14468	GSM158985	0.312646	favorable	M4	< 3 abnormalities	No	No	Yes	No	No	No	No	No	No	No	WT	NO	WT	NA	NA	NA	NA	NA	NA	NA	NA	NA	NA
	AML 7114	GSE14468	GSM158984	0.355074	favorable	M2	< 3 abnormalities	No	No	Yes	No	No	No	No	No	No	No	WT	NO	WT	NA	NA	NA	NA	NA	NA	NA	NA	NA	NA
	AML 7082	GSE14468	GSM158983	0.215764	adverse	M1	< 3 abnormalities	No	No	No	No	No	No	No	No	Yes	No	WT	NO	WT	NA	NA	NA	NA	NA	NA	NA	NA	NA	NA
	AML 7081	GSE14468	GSM158982	0.297137	favorable	M2	< 3 abnormalities	No	No	Yes	No	No	No	No	No	No	No	WT	NO	WT	NA	NA	NA	NA	NA	NA	NA	NA	NA	NA
	AML 6882	GSE14468	GSM158981	0.207592	intermediate-1	M5	Normal	No	No	No	No	No	No	No	No	No	No	WT	NO	WT	NA	NA	NA	NA	NA	NA	NA	NA	NA	NA
	AML 6881	GSE14468	GSM158980	0.252744	NA	M4	NA	No	No	NA	NA	NA	NA	NA	NA	NA	NA	WT	NO	WT	NA	NA	NA	NA	NA	NA	NA	NA	NA	NA
	AML 6880	GSE14468	GSM158979	0.270235	adverse	M2	< 3 abnormalities	No	No	No	No	No	No	No	No	No	No	WT	NO	WT	NA	NA	NA	NA	NA	NA	NA	NA	NA	NA
	AML 6735	GSE14468	GSM158978	0.33321	favorable	M1	Normal	No	No	No	No	No	No	No	No	No	No	POS	NO	WT	NA	NA	NA	NA	NA	NA	NA	NA	NA	NA
	AML 6734	GSE14468	GSM158977	0.265815	intermediate-2	M1	< 3 abnormalities	No	No	No	No	No	No	No	No	No	No	WT	NO	WT	NA	NA	NA	NA	NA	NA	NA	NA	NA	NA
	AML 6732	GSE14468	GSM158976	0.142299	intermediate-1	M5	Normal	No	No	No	No	No	No	No	No	No	No	WT	YES	MUT	NA	NA	NA	NA	NA	NA	NA	NA	NA	NA
	AML 6730	GSE14468	GSM158975	0.286198	NA	M3	Normal	Yes	No	No	No	No	No	No	No	No	No	WT	NO	WT	NA	NA	NA	NA	NA	NA	NA	NA	NA	NA
	AML 6724	GSE14468	GSM158974	0.156287	favorable	M5	Normal	No	No	No	No	No	No	No	No	No	No	WT	NO	MUT	NA	NA	NA	NA	NA	NA	NA	NA	NA	NA
	AML 6723	GSE14468	GSM158973	0.220606	intermediate-2	M5	< 3 abnormalities	No	No	No	No	No	No	No	No	No	No	WT	NO	WT	NA	NA	NA	NA	NA	NA	NA	NA	NA	NA
	AML 6721	GSE14468	GSM158972	0.343064	intermediate-1	M5	Normal	No	No	No	No	No	No	No	No	No	No	WT	NO	WT	NA	NA	NA	NA	NA	NA	NA	NA	NA	NA
	AML 6720	GSE14468	GSM158971	0.251921	favorable	M1	Normal	No	No	No	No	No	No	No	No	No	No	WT	NO	MUT	NA	NA	NA	NA	NA	NA	NA	NA	NA	NA
	AML 6719	GSE14468	GSM158970	0.293023	favorable	M2	< 3 abnormalities	No	No	Yes	No	No	No	No	No	No	No	WT	NO	WT	NA	NA	NA	NA	NA	NA	NA	NA	NA	NA
	AML 6717	GSE14468	GSM158969	0.259746	intermediate-1	M5	Normal	No	No	No	No	No	No	No	No	No	No	WT	NO	WT	NA	NA	NA	NA	NA	NA	NA	NA	NA	NA
	AML 6715	GSE14468	GSM158968	0.237723	intermediate-2	M4	< 3 abnormalities	No	No	No	No	No	No	No	No	No	No	WT	NO	WT	NA	NA	NA	NA	NA	NA	NA	NA	NA	NA
	AML 6465	GSE14468	GSM158967	0.160694	intermediate-2	M1	< 3 abnormalities	No	No	No	No	No	No	No	No	No	No	WT	YES	MUT	NA	NA	NA	NA	NA	NA	NA	NA	NA	NA
	AML 6464	GSE14468	GSM158966	0.309613	favorable	M2	< 3 abnormalities	No	No	Yes	No	No	No	No	No	No	No	WT	NO	WT	NA	NA	NA	NA	NA	NA	NA	NA	NA	NA
	AML 6376	GSE14468	GSM158965	0.245224	intermediate-2	M1	< 3 abnormalities	No	No	No	No	No	No	No	No	No	No	POS	NO	WT	NA	NA	NA	NA	NA	NA	NA	NA	NA	NA
	AML 6358	GSE14468	GSM158964	0.321374	adverse	M2	< 3 abnormalities	No	No	No	No	No	No	No	No	Yes	No	WT	NO	WT	NA	NA	NA	NA	NA	NA	NA	NA	NA	NA
	AML 6247	GSE14468	GSM158963	0.250786	favorable	M2	Normal	No	No	No	No	No	No	No	No	No	No	NEG	NO	WT	NA	NA	NA	NA	NA	NA	NA	NA	NA	NA
	AML 6246	GSE14468	GSM158962	0.17949	intermediate-1	M1	Normal	No	No	No	No	No	No	No	No	No	No	WT	NO	WT	NA	NA	NA	NA	NA	NA	NA	NA	NA	NA
	AML 6239	GSE14468	GSM158961	0.181198	intermediate-1	M2	Normal	No	No	No	No	No	No	No	No	No	No	WT	YES	MUT	NA	NA	NA	NA	NA	NA	NA	NA	NA	NA
	AML 6237	GSE14468	GSM158960	0.15268	intermediate-1	M1	Normal	No	No	No	No	No	No	No	No	No	No	WT	YES	MUT	NA	NA	NA	NA	NA	NA	NA	NA	NA	NA
	AML 5365	GSE14468	GSM158959	0.243544	favorable	M4	< 3 abnormalities	No	No	No	Yes	No	No	No	No	No	No	WT	NO	WT	NA	NA	NA	NA	NA	NA	NA	NA	NA	NA
	AML 5286	GSE14468	GSM158958	0.167814	intermediate-1	M2	Normal	No	No	No	No	No	No	No	No	No	No	WT	YES	MUT	NA	NA	NA	NA	NA	NA	NA	NA	NA	NA
	AML 3310	GSE14468	GSM158957	0.227106	favorable	M2	Normal	No	No	No	No	No	No	No	No	No	No	WT	NO	MUT	NA	NA	NA	NA	NA	NA	NA	NA	NA	NA
	AML 2694	GSE14468	GSM158956	0.236237	adverse	M5	< 3 abnormalities	No	No	No	No	No	No	No	No	No	No	WT	NO	WT	NA	NA	NA	NA	NA	NA	NA	NA	NA	NA
	AML 2688	GSE14468	GSM158955	0.296235	intermediate-1	NA	Normal	No	No	No	No	No	No	No	No	No	No	WT	YES	MUT	NA	NA	NA	NA	NA	NA	NA	NA	NA	NA
	AML 3484	GSE14468	GSM158954	0.176014	favorable	M4	Normal	No	No	No	No	No	No	No	No	No	No	WT	NO	MUT	NA	NA	NA	NA	NA	NA	NA	NA	NA	NA
	AML 3483	GSE14468	GSM158953	0.321957	intermediate-2	M1	< 3 abnormalities	No	No	No	No	No	No	No	No	No	No	WT	NO	WT	NA	NA	NA	NA	NA	NA	NA	NA	NA	NA
	AML 3482	GSE14468	GSM158952	0.130777	NA	M5	NA	No	No	NA	NA	NA	NA	NA	NA	NA	NA	WT	YES	MUT	NA	NA	NA	NA	NA	NA	NA	NA	NA	NA
	AML 3481	GSE14468	GSM158951	0.238145	intermediate-2	RAEB	< 3 abnormalities	No	No	No	No	No	No	No	No	No	No	WT	NO	WT	NA	NA	NA	NA	NA	NA	NA	NA	NA	NA
	AML 3334	GSE14468	GSM158950	0.159172	intermediate-2	RAEB-t	< 3 abnormalities	No	No	No	No	No	No	No	No	No	No	WT	NO	MUT	NA	NA	NA	NA	NA	NA	NA	NA	NA	NA
	AML 3328	GSE14468	GSM158949	0.255285	adverse	M5	< 3 abnormalities	No	No	No	No	No	No	No	No	No	No	WT	NO	WT	NA	NA	NA	NA	NA	NA	NA	NA	NA	NA
	AML 3327	GSE14468	GSM158948	0.385796	favorable	M1	Normal	No	No	No	No	No	No	No	No	No	No	POS	NO	WT	NA	NA	NA	NA	NA	NA	NA	NA	NA	NA
	AML 3326	GSE14468	GSM158947	0.178937	intermediate-2	M2	< 3 abnormalities	No	No	No	No	No	No	No	No	No	No	WT	NO	WT	NA	NA	NA	NA	NA	NA	NA	NA	NA	NA
	AML 3325	GSE14468	GSM158946	0.248303	favorable	M4	Normal	No	No	No	No	No	No	No	No	No	No	WT	NO	MUT	NA	NA	NA	NA	NA	NA	NA	NA	NA	NA
	AML 3324	GSE14468	GSM158945	0.300669	favorable	M5	< 3 abnormalities	No	No	No	Yes	No	No	No	No	No	No	WT	NO	WT	NA	NA	NA	NA	NA	NA	NA	NA	NA	NA
	AML 3323	GSE14468	GSM158944	0.199194	intermediate-2	M4	< 3 abnormalities	No	No	No	No	No	No	No	No	No	No	WT	YES	WT	NA	NA	NA	NA	NA	NA	NA	NA	NA	NA
	AML 3322	GSE14468	GSM158943	0.115151	adverse	M5	< 3 abnormalities	No	No	No	No	No	No	No	No	No	No	WT	NO	WT	NA	NA	NA	NA	NA	NA	NA	NA	NA	NA
	AML 3321	GSE14468	GSM158942	0.206855	intermediate-2	M5	< 3 abnormalities	No	No	No	No	No	No	No	No	No	No	WT	YES	MUT	NA	NA	NA	NA	NA	NA	NA	NA	NA	NA
	AML 3320	GSE14468	GSM158941	0.223618	intermediate-1	M1	Normal	No	No	No	No	No	No	No	No	No	No	WT	YES	WT	NA	NA	NA	NA	NA	NA	NA	NA	NA	NA
	AML 3319	GSE14468	GSM158940	0.163322	favorable	M5	Normal	No	No	No	No	No	No	No	No	No	No	WT	NO	MUT	NA	NA	NA	NA	NA	NA	NA	NA	NA	NA
	AML 3318	GSE14468	GSM158939	0.188835	NA	M2	NA	No	No	NA	NA	NA	NA	NA	NA	NA	NA	WT	NO	WT	NA	NA	NA	NA	NA	NA	NA	NA	NA	NA
	AML 3317	GSE14468	GSM158938	0.155427	intermediate-2	M5	< 3 abnormalities	No	No	No	No	No	No	No	No	No	No	WT	NO	WT	NA	NA	NA	NA	NA	NA	NA	NA	NA	NA
	AML 3316	GSE14468	GSM158937	0.237568	adverse	M5	< 3 abnormalities	No	No	No	No	No	No	No	No	No	No	WT	NO	WT	NA	NA	NA	NA	NA	NA	NA	NA	NA	NA
	AML 3315	GSE14468	GSM158936	0.215864	adverse	RAEB-t	< 3 abnormalities	No	No	No	No	No	No	No	No	No	Yes	WT	NO	WT	NA	NA	NA	NA	NA	NA	NA	NA	NA	NA
	AML 3314	GSE14468	GSM158935	0.248126	adverse	NA	Complex	No	No	No	No	No	No	No	No	No	No	WT	NO	WT	NA	NA	NA	NA	NA	NA	NA	NA	NA	NA
	AML 3313	GSE14468	GSM158934	0.190061	intermediate-2	M0	< 3 abnormalities	No	No	No	No	No	No	No	No	No	No	WT	NO	WT	NA	NA	NA	NA	NA	NA	NA	NA	NA	NA
	AML 3312	GSE14468	GSM158933	0.178922	intermediate-2	M2	< 3 abnormalities	No	No	No	No	No	No	No	No	No	No	WT	YES	WT	NA	NA	NA	NA	NA	NA	NA	NA	NA	NA
	AML 3311	GSE14468	GSM158932	0.251957	favorable	M5	Normal	No	No	No	No	No	No	No	No	No	No	WT	NO	MUT	NA	NA	NA	NA	NA	NA	NA	NA	NA	NA
	AML 3309	GSE14468	GSM158931	0.238426	favorable	M4	< 3 abnormalities	No	No	No	Yes	No	No	No	No	No	No	WT	NO	WT	NA	NA	NA	NA	NA	NA	NA	NA	NA	NA
	AML 3308	GSE14468	GSM158930	0.196032	adverse	M1	< 3 abnormalities	No	No	No	No	No	No	No	No	No	No	WT	NO	WT	NA	NA	NA	NA	NA	NA	NA	NA	NA	NA
	AML 3304	GSE14468	GSM158929	0.223646	intermediate-1	M5	Normal	No	No	No	No	No	No	No	No	No	No	WT	YES	MUT	NA	NA	NA	NA	NA	NA	NA	NA	NA	NA
	AML 3301	GSE14468	GSM158928	0.305287	adverse	M5	< 3 abnormalities	No	No	No	No	No	No	No	No	Yes	No	WT	NO	WT	NA	NA	NA	NA	NA	NA	NA	NA	NA	NA
	AML 3295	GSE14468	GSM158927	0.342479	favorable	M2	< 3 abnormalities	No	No	Yes	No	No	No	No	No	No	No	WT	NO	WT	NA	NA	NA	NA	NA	NA	NA	NA	NA	NA
	AML 3293	GSE14468	GSM158926	0.222199	NA	M3	< 3 abnormalities	Yes	No	No	No	No	No	No	No	No	No	WT	NO	WT	NA	NA	NA	NA	NA	NA	NA	NA	NA	NA
	AML 3292	GSE14468	GSM158925	0.394867	favorable	M2	< 3 abnormalities	No	No	Yes	No	No	No	No	No	No	No	WT	NO	WT	NA	NA	NA	NA	NA	NA	NA	NA	NA	NA
	AML 3289	GSE14468	GSM158924	0.204572	adverse	M2	< 3 abnormalities	No	No	No	No	No	No	No	No	No	No	WT	YES	WT	NA	NA	NA	NA	NA	NA	NA	NA	NA	NA
	AML 3286	GSE14468	GSM158923	0.209815	favorable	M4	< 3 abnormalities	No	No	No	Yes	No	No	No	No	No	No	WT	NO	WT	NA	NA	NA	NA	NA	NA	NA	NA	NA	NA
	AML 3285	GSE14468	GSM158922	0.199791	favorable	M4	< 3 abnormalities	No	No	No	Yes	No	No	No	No	No	No	WT	NO	WT	NA	NA	NA	NA	NA	NA	NA	NA	NA	NA
	AML 3279	GSE14468	GSM158921	0.309747	NA	M3	< 3 abnormalities	Yes	No	No	No	No	No	No	No	No	No	WT	NO	WT	NA	NA	NA	NA	NA	NA	NA	NA	NA	NA
	AML 3278	GSE14468	GSM158920	0.247485	NA	M3	< 3 abnormalities	Yes	No	No	No	No	No	No	No	No	No	WT	NO	WT	NA	NA	NA	NA	NA	NA	NA	NA	NA	NA
	AML 3277	GSE14468	GSM158919	0.167865	favorable	M1	< 3 abnormalities	No	No	No	Yes	No	No	No	No	No	No	WT	NO	WT	NA	NA	NA	NA	NA	NA	NA	NA	NA	NA
	AML 3115	GSE14468	GSM158918	0.30566	favorable	M5	< 3 abnormalities	No	No	No	Yes	No	No	No	No	No	No	WT	NO	WT	NA	NA	NA	NA	NA	NA	NA	NA	NA	NA
	AML 2771	GSE14468	GSM158917	0.177532	favorable	M5	Normal	No	No	No	No	No	No	No	No	No	No	WT	NO	MUT	NA	NA	NA	NA	NA	NA	NA	NA	NA	NA
	AML 2769	GSE14468	GSM158916	0.275693	favorable	M1	Normal	No	No	No	No	No	No	No	No	No	No	WT	NO	MUT	NA	NA	NA	NA	NA	NA	NA	NA	NA	NA
	AML 2767	GSE14468	GSM158915	0.277556	NA	M1	NA	No	No	NA	NA	NA	NA	NA	NA	NA	NA	WT	NO	WT	NA	NA	NA	NA	NA	NA	NA	NA	NA	NA
	AML 2766	GSE14468	GSM158914	0.237299	favorable	M4	< 3 abnormalities	No	No	No	Yes	No	No	No	No	No	No	WT	NO	WT	NA	NA	NA	NA	NA	NA	NA	NA	NA	NA
	AML 2765	GSE14468	GSM158913	0.197347	intermediate-2	M1	< 3 abnormalities	No	No	No	No	No	No	No	No	No	No	WT	NO	WT	NA	NA	NA	NA	NA	NA	NA	NA	NA	NA
	AML 2764	GSE14468	GSM158912	0.329498	favorable	M2	< 3 abnormalities	No	No	Yes	No	No	No	No	No	No	No	WT	NO	WT	NA	NA	NA	NA	NA	NA	NA	NA	NA	NA
	AML 2762	GSE14468	GSM158911	0.255631	favorable	M2	< 3 abnormalities	No	No	Yes	No	No	No	No	No	No	No	WT	NO	WT	NA	NA	NA	NA	NA	NA	NA	NA	NA	NA
	AML 2757	GSE14468	GSM158910	0.217412	adverse	M5	< 3 abnormalities	No	No	No	No	No	No	No	No	Yes	No	WT	NO	WT	NA	NA	NA	NA	NA	NA	NA	NA	NA	NA
	AML 2756	GSE14468	GSM158909	0.186751	favorable	M2	Normal	No	No	No	No	No	No	No	No	No	No	WT	NO	MUT	NA	NA	NA	NA	NA	NA	NA	NA	NA	NA
	AML 2754	GSE14468	GSM158908	0.228946	intermediate-1	M1	Normal	No	No	No	No	No	No	No	No	No	No	WT	YES	MUT	NA	NA	NA	NA	NA	NA	NA	NA	NA	NA
	AML 2753	GSE14468	GSM158907	0.296098	intermediate-2	M1	< 3 abnormalities	No	No	No	No	No	No	No	No	No	No	POS	NO	WT	NA	NA	NA	NA	NA	NA	NA	NA	NA	NA
	AML 2752	GSE14468	GSM158906	0.26712	favorable	M2	< 3 abnormalities	No	No	Yes	No	No	No	No	No	No	No	WT	NO	WT	NA	NA	NA	NA	NA	NA	NA	NA	NA	NA
	AML 2751	GSE14468	GSM158905	0.310622	favorable	M2	< 3 abnormalities	No	No	Yes	No	No	No	No	No	No	No	WT	NO	WT	NA	NA	NA	NA	NA	NA	NA	NA	NA	NA
	AML 2750	GSE14468	GSM158904	0.269246	favorable	M2	< 3 abnormalities	No	No	No	Yes	No	No	No	No	No	No	WT	NO	WT	NA	NA	NA	NA	NA	NA	NA	NA	NA	NA
	AML 2749	GSE14468	GSM158903	0.182332	intermediate-1	M5	Normal	No	No	No	No	No	No	No	No	No	No	WT	NO	WT	NA	NA	NA	NA	NA	NA	NA	NA	NA	NA
	AML 2748	GSE14468	GSM158902	0.283382	favorable	M4	Normal	No	No	No	No	No	No	No	No	No	No	POS	NO	WT	NA	NA	NA	NA	NA	NA	NA	NA	NA	NA
	AML 2747	GSE14468	GSM158901	0.238167	adverse	M5	< 3 abnormalities	No	No	No	No	No	No	No	No	Yes	No	WT	NO	WT	NA	NA	NA	NA	NA	NA	NA	NA	NA	NA
	AML 2696	GSE14468	GSM158900	0.222251	favorable	M4	< 3 abnormalities	No	No	No	Yes	No	No	No	No	No	No	WT	NO	WT	NA	NA	NA	NA	NA	NA	NA	NA	NA	NA
	AML 2695	GSE14468	GSM158899	0.346851	favorable	M1	< 3 abnormalities	No	No	Yes	No	No	No	No	No	No	No	WT	NO	WT	NA	NA	NA	NA	NA	NA	NA	NA	NA	NA
	AML 2692	GSE14468	GSM158898	0.217081	intermediate-1	M5	Normal	No	No	No	No	No	No	No	No	No	No	WT	YES	MUT	NA	NA	NA	NA	NA	NA	NA	NA	NA	NA
	AML 2690	GSE14468	GSM158897	0.207477	intermediate-2	M2	< 3 abnormalities	No	No	No	No	No	No	No	No	No	No	WT	NO	WT	NA	NA	NA	NA	NA	NA	NA	NA	NA	NA
	AML 2689	GSE14468	GSM158896	0.242664	favorable	M4	Normal	No	No	No	No	No	No	No	No	No	No	WT	NO	MUT	NA	NA	NA	NA	NA	NA	NA	NA	NA	NA
	AML 2687	GSE14468	GSM158895	0.292223	favorable	M5	Normal	No	No	No	No	No	No	No	No	No	No	WT	NO	MUT	NA	NA	NA	NA	NA	NA	NA	NA	NA	NA
	AML 2686	GSE14468	GSM158894	0.180419	intermediate-1	M1	Normal	No	No	No	No	No	No	No	No	No	No	WT	NO	WT	NA	NA	NA	NA	NA	NA	NA	NA	NA	NA
	AML 2685	GSE14468	GSM158893	0.275818	intermediate-2	M4	< 3 abnormalities	No	No	No	No	No	No	No	No	No	No	WT	NO	MUT	NA	NA	NA	NA	NA	NA	NA	NA	NA	NA
	AML 2683	GSE14468	GSM158892	0.227926	intermediate-1	M2	Normal	No	No	No	No	No	No	No	No	No	No	WT	YES	MUT	NA	NA	NA	NA	NA	NA	NA	NA	NA	NA
	AML 2682	GSE14468	GSM158891	0.210485	adverse	M4	< 3 abnormalities	No	No	No	No	No	No	No	No	No	No	WT	NO	WT	NA	NA	NA	NA	NA	NA	NA	NA	NA	NA
	AML 2680	GSE14468	GSM158890	0.318587	NA	M3	< 3 abnormalities	Yes	No	No	No	No	No	No	No	No	No	WT	YES	WT	NA	NA	NA	NA	NA	NA	NA	NA	NA	NA
	AML 2679	GSE14468	GSM158889	0.228388	intermediate-1	M2	Normal	No	No	No	No	No	No	No	No	No	No	WT	YES	MUT	NA	NA	NA	NA	NA	NA	NA	NA	NA	NA
	AML 2678	GSE14468	GSM158888	0.251692	favorable	M4	< 3 abnormalities	No	No	No	Yes	No	No	No	No	No	No	WT	NO	WT	NA	NA	NA	NA	NA	NA	NA	NA	NA	NA
	AML 2676	GSE14468	GSM158887	0.266867	NA	M2	NA	No	No	NA	NA	NA	NA	NA	NA	NA	NA	WT	YES	MUT	NA	NA	NA	NA	NA	NA	NA	NA	NA	NA
	AML 2672	GSE14468	GSM158886	0.142974	intermediate-1	M5	Normal	No	No	No	No	No	No	No	No	No	No	WT	YES	MUT	NA	NA	NA	NA	NA	NA	NA	NA	NA	NA
	AML 2671	GSE14468	GSM158885	0.279223	NA	M3	< 3 abnormalities	Yes	No	No	No	No	No	No	No	No	No	WT	YES	WT	NA	NA	NA	NA	NA	NA	NA	NA	NA	NA
	AML 2670	GSE14468	GSM158884	0.143021	adverse	M5	< 3 abnormalities	No	No	No	No	No	No	Yes	No	No	No	WT	YES	WT	NA	NA	NA	NA	NA	NA	NA	NA	NA	NA
	AML 2669	GSE14468	GSM158883	0.150646	intermediate-1	M5	Normal	No	No	No	No	No	No	No	No	No	No	WT	YES	MUT	NA	NA	NA	NA	NA	NA	NA	NA	NA	NA
	AML 2668	GSE14468	GSM158882	0.188117	adverse	M0	Complex	No	No	No	No	No	No	No	No	No	No	WT	NO	WT	NA	NA	NA	NA	NA	NA	NA	NA	NA	NA
	AML 2666	GSE14468	GSM158881	0.23431	NA	M5	NA	No	No	NA	NA	NA	NA	NA	NA	NA	NA	WT	NO	WT	NA	NA	NA	NA	NA	NA	NA	NA	NA	NA
	AML 2665	GSE14468	GSM158880	0.23085	adverse	M5	< 3 abnormalities	No	No	No	No	No	No	Yes	No	No	No	WT	YES	WT	NA	NA	NA	NA	NA	NA	NA	NA	NA	NA
	AML 2664	GSE14468	GSM158879	0.267109	adverse	M0	< 3 abnormalities	No	No	No	No	No	No	No	No	Yes	No	WT	NO	WT	NA	NA	NA	NA	NA	NA	NA	NA	NA	NA
	AML 2658	GSE14468	GSM158878	0.265493	favorable	M4	< 3 abnormalities	No	No	Yes	No	No	No	No	No	No	No	WT	NO	WT	NA	NA	NA	NA	NA	NA	NA	NA	NA	NA
	AML 2647	GSE14468	GSM158877	0.306808	favorable	M4	< 3 abnormalities	No	No	No	Yes	No	No	No	No	No	No	WT	NO	WT	NA	NA	NA	NA	NA	NA	NA	NA	NA	NA
	AML 2644	GSE14468	GSM158876	0.277107	intermediate-1	M1	Normal	No	No	No	No	No	No	No	No	No	No	WT	YES	MUT	NA	NA	NA	NA	NA	NA	NA	NA	NA	NA
	AML 2551	GSE14468	GSM158875	0.273948	intermediate-2	M5	< 3 abnormalities	No	No	No	No	No	No	No	No	No	No	WT	NO	WT	NA	NA	NA	NA	NA	NA	NA	NA	NA	NA
	AML 2550	GSE14468	GSM158874	0.22605	intermediate-2	M1	< 3 abnormalities	No	No	No	No	No	No	No	No	No	No	WT	NO	WT	NA	NA	NA	NA	NA	NA	NA	NA	NA	NA
	AML 2549	GSE14468	GSM158873	0.297049	favorable	M2	< 3 abnormalities	No	No	Yes	No	No	No	No	No	No	No	WT	NO	WT	NA	NA	NA	NA	NA	NA	NA	NA	NA	NA
	AML 2545	GSE14468	GSM158872	0.269951	favorable	M1	Normal	No	No	No	No	No	No	No	No	No	No	POS	NO	WT	NA	NA	NA	NA	NA	NA	NA	NA	NA	NA
	AML 2544	GSE14468	GSM158871	0.254404	intermediate-2	M2	< 3 abnormalities	No	No	No	No	No	No	No	No	No	No	WT	NO	WT	NA	NA	NA	NA	NA	NA	NA	NA	NA	NA
	AML 2543	GSE14468	GSM158870	0.222293	intermediate-1	M2	Normal	No	No	No	No	No	No	No	No	No	No	WT	NO	WT	NA	NA	NA	NA	NA	NA	NA	NA	NA	NA
	AML 2542	GSE14468	GSM158869	0.258027	adverse	M4	< 3 abnormalities	No	No	No	No	No	No	No	No	Yes	No	WT	NO	WT	NA	NA	NA	NA	NA	NA	NA	NA	NA	NA
	AML 2541	GSE14468	GSM158868	0.143365	adverse	M5	< 3 abnormalities	No	No	No	No	No	No	No	No	Yes	No	WT	NO	WT	NA	NA	NA	NA	NA	NA	NA	NA	NA	NA
	AML 2535	GSE14468	GSM158867	0.201899	adverse	M5	Complex	No	No	No	No	No	No	No	No	No	No	WT	NO	WT	NA	NA	NA	NA	NA	NA	NA	NA	NA	NA
	AML 2534	GSE14468	GSM158866	0.322724	adverse	M2	Complex	No	No	No	No	No	No	No	No	No	No	WT	NO	WT	NA	NA	NA	NA	NA	NA	NA	NA	NA	NA
	AML 2525	GSE14468	GSM158865	0.25272	favorable	M5	Normal	No	No	No	No	No	No	No	No	No	No	WT	NO	MUT	NA	NA	NA	NA	NA	NA	NA	NA	NA	NA
	AML 2524	GSE14468	GSM158864	0.26196	intermediate-1	M1	Normal	No	No	No	No	No	No	No	No	No	No	WT	YES	MUT	NA	NA	NA	NA	NA	NA	NA	NA	NA	NA
	AML 2516	GSE14468	GSM158863	0.367437	NA	M3	< 3 abnormalities	Yes	No	No	No	No	No	No	No	No	No	WT	NO	WT	NA	NA	NA	NA	NA	NA	NA	NA	NA	NA
	AML 2514	GSE14468	GSM158862	0.232056	adverse	M5	< 3 abnormalities	No	No	No	No	No	No	No	No	Yes	No	WT	NO	WT	NA	NA	NA	NA	NA	NA	NA	NA	NA	NA
	AML 2511	GSE14468	GSM158861	0.30829	favorable	M2	< 3 abnormalities	No	No	Yes	No	No	No	No	No	No	No	WT	NO	WT	NA	NA	NA	NA	NA	NA	NA	NA	NA	NA
	AML 2510	GSE14468	GSM158860	0.282024	NA	M3	< 3 abnormalities	Yes	No	No	No	No	No	No	No	No	No	WT	NO	WT	NA	NA	NA	NA	NA	NA	NA	NA	NA	NA
	AML 2509	GSE14468	GSM158859	0.336005	NA	M3	< 3 abnormalities	Yes	No	No	No	No	No	No	No	No	No	WT	NO	WT	NA	NA	NA	NA	NA	NA	NA	NA	NA	NA
	AML 2507	GSE14468	GSM158858	0.192536	intermediate-1	M2	Normal	No	No	No	No	No	No	No	No	No	No	WT	YES	MUT	NA	NA	NA	NA	NA	NA	NA	NA	NA	NA
	AML 2498	GSE14468	GSM158857	0.208395	adverse	M4	< 3 abnormalities	No	No	No	No	No	No	Yes	No	No	No	WT	YES	WT	NA	NA	NA	NA	NA	NA	NA	NA	NA	NA
	AML 2497	GSE14468	GSM158856	0.349682	intermediate-2	M1	< 3 abnormalities	No	No	No	No	No	No	No	No	No	No	WT	YES	WT	NA	NA	NA	NA	NA	NA	NA	NA	NA	NA
	AML 2490	GSE14468	GSM158855	0.148523	intermediate-1	M6	Normal	No	No	No	No	No	No	No	No	No	No	WT	YES	MUT	NA	NA	NA	NA	NA	NA	NA	NA	NA	NA
	AML 2480	GSE14468	GSM158854	0.207695	intermediate-1	M1	Normal	No	No	No	No	No	No	No	No	No	No	WT	YES	WT	NA	NA	NA	NA	NA	NA	NA	NA	NA	NA
	AML 2468	GSE14468	GSM158853	0.361326	NA	M3	< 3 abnormalities	Yes	No	No	No	No	No	No	No	No	No	WT	YES	WT	NA	NA	NA	NA	NA	NA	NA	NA	NA	NA
	AML 2467	GSE14468	GSM158852	0.23649	favorable	M5	Normal	No	No	No	No	No	No	No	No	No	No	WT	NO	MUT	NA	NA	NA	NA	NA	NA	NA	NA	NA	NA
	AML 2466	GSE14468	GSM158851	0.319414	NA	M3	< 3 abnormalities	Yes	No	No	No	No	No	No	No	No	No	WT	NO	WT	NA	NA	NA	NA	NA	NA	NA	NA	NA	NA
	AML 2326	GSE14468	GSM158850	0.207976	adverse	M2	< 3 abnormalities	No	No	No	No	No	No	No	No	No	No	WT	NO	MUT	NA	NA	NA	NA	NA	NA	NA	NA	NA	NA
	AML 2307	GSE14468	GSM158849	0.281627	NA	M3	< 3 abnormalities	Yes	No	No	No	No	No	No	No	No	No	WT	NO	WT	NA	NA	NA	NA	NA	NA	NA	NA	NA	NA
	AML 2306	GSE14468	GSM158848	0.203288	favorable	M1	Normal	No	No	No	No	No	No	No	No	No	No	WT	NO	MUT	NA	NA	NA	NA	NA	NA	NA	NA	NA	NA
	AML 2305	GSE14468	GSM158847	0.151167	intermediate-1	M5	Normal	No	No	No	No	No	No	No	No	No	No	WT	YES	WT	NA	NA	NA	NA	NA	NA	NA	NA	NA	NA
	AML 2304	GSE14468	GSM158846	0.372511	adverse	M0	< 3 abnormalities	No	No	No	No	No	No	No	No	No	No	WT	NO	WT	NA	NA	NA	NA	NA	NA	NA	NA	NA	NA
	AML 2302	GSE14468	GSM158845	0.196901	adverse	M1	< 3 abnormalities	No	No	No	No	No	No	No	No	No	No	WT	NO	WT	NA	NA	NA	NA	NA	NA	NA	NA	NA	NA
	AML 2301	GSE14468	GSM158844	0.22408	NA	M1	NA	No	No	NA	NA	NA	NA	NA	NA	NA	NA	WT	YES	WT	NA	NA	NA	NA	NA	NA	NA	NA	NA	NA
	AML 2300	GSE14468	GSM158843	0.227314	favorable	M5	Normal	No	No	No	No	No	No	No	No	No	No	WT	NO	MUT	NA	NA	NA	NA	NA	NA	NA	NA	NA	NA
	AML 2299	GSE14468	GSM158842	0.267744	intermediate-2	M2	< 3 abnormalities	No	No	No	No	No	No	No	No	No	No	WT	NO	MUT	NA	NA	NA	NA	NA	NA	NA	NA	NA	NA
	AML 2297	GSE14468	GSM158841	0.346771	NA	M3	< 3 abnormalities	Yes	No	No	No	No	No	No	No	No	No	WT	NO	WT	NA	NA	NA	NA	NA	NA	NA	NA	NA	NA
	AML 2296	GSE14468	GSM158840	0.175691	intermediate-1	M5	Normal	No	No	No	No	No	No	No	No	No	No	WT	YES	MUT	NA	NA	NA	NA	NA	NA	NA	NA	NA	NA
	AML 2293	GSE14468	GSM158839	0.278088	favorable	M4	< 3 abnormalities	No	No	No	Yes	No	No	No	No	No	No	WT	NO	WT	NA	NA	NA	NA	NA	NA	NA	NA	NA	NA
	AML 2292	GSE14468	GSM158838	0.200632	intermediate-2	M5	< 3 abnormalities	No	No	No	No	No	No	No	No	No	No	WT	YES	WT	NA	NA	NA	NA	NA	NA	NA	NA	NA	NA
	AML 2291	GSE14468	GSM158837	0.179425	intermediate-2	M5	< 3 abnormalities	No	No	No	No	No	No	No	No	No	No	WT	NO	MUT	NA	NA	NA	NA	NA	NA	NA	NA	NA	NA
	AML 2290	GSE14468	GSM158836	0.221402	intermediate-2	M2	< 3 abnormalities	No	No	No	No	No	No	No	No	No	No	WT	NO	WT	NA	NA	NA	NA	NA	NA	NA	NA	NA	NA
	AML 2280	GSE14468	GSM158835	0.172764	intermediate-1	M2	Normal	No	No	No	No	No	No	No	No	No	No	WT	NO	WT	NA	NA	NA	NA	NA	NA	NA	NA	NA	NA
	AML 2279	GSE14468	GSM158834	0.246918	intermediate-1	M4	Normal	No	No	No	No	No	No	No	No	No	No	WT	NO	WT	NA	NA	NA	NA	NA	NA	NA	NA	NA	NA
	AML 322	GSE14468	GSM158833	0.238099	NA	M3 (no PML-RAR)	< 3 abnormalities	Yes	No	No	No	No	No	No	No	No	No	WT	YES	WT	NA	NA	NA	NA	NA	NA	NA	NA	NA	NA
	AML 2289	GSE14468	GSM158832	0.232197	intermediate-1	M5	Normal	No	No	No	No	No	No	No	No	No	No	WT	YES	WT	NA	NA	NA	NA	NA	NA	NA	NA	NA	NA
	AML 2288	GSE14468	GSM158831	0.246692	adverse	M4	< 3 abnormalities	No	No	No	No	No	No	No	No	Yes	No	WT	NO	WT	NA	NA	NA	NA	NA	NA	NA	NA	NA	NA
	AML 2287	GSE14468	GSM158830	0.259534	favorable	M4	< 3 abnormalities	No	No	No	Yes	No	No	No	No	No	No	WT	NO	WT	NA	NA	NA	NA	NA	NA	NA	NA	NA	NA
	AML 2286	GSE14468	GSM158829	0.229893	intermediate-1	M1	Normal	No	No	No	No	No	No	No	No	No	No	WT	YES	MUT	NA	NA	NA	NA	NA	NA	NA	NA	NA	NA
	AML 2285	GSE14468	GSM158828	0.177911	adverse	M5	< 3 abnormalities	No	No	No	No	No	No	No	No	No	No	WT	NO	WT	NA	NA	NA	NA	NA	NA	NA	NA	NA	NA
	AML 2284	GSE14468	GSM158827	0.221423	favorable	M6	Normal	No	No	No	No	No	No	No	No	No	No	WT	NO	MUT	NA	NA	NA	NA	NA	NA	NA	NA	NA	NA
	AML 2283	GSE14468	GSM158826	0.314993	adverse	M4	< 3 abnormalities	No	No	No	No	No	No	No	No	No	No	WT	NO	WT	NA	NA	NA	NA	NA	NA	NA	NA	NA	NA
	AML 2282	GSE14468	GSM158825	0.178387	favorable	M4	Normal	No	No	No	No	No	No	No	No	No	No	WT	NO	MUT	NA	NA	NA	NA	NA	NA	NA	NA	NA	NA
	AML 2281	GSE14468	GSM158824	0.172392	intermediate-1	M1	Normal	No	No	No	No	No	No	No	No	No	No	WT	NO	WT	NA	NA	NA	NA	NA	NA	NA	NA	NA	NA
	AML 2278	GSE14468	GSM158823	0.226638	favorable	M5	Normal	No	No	No	No	No	No	No	No	No	No	WT	NO	MUT	NA	NA	NA	NA	NA	NA	NA	NA	NA	NA
	AML 2276	GSE14468	GSM158822	0.280368	adverse	M0	< 3 abnormalities	No	No	No	No	No	No	No	No	No	No	WT	NO	WT	NA	NA	NA	NA	NA	NA	NA	NA	NA	NA
	AML 2275	GSE14468	GSM158821	0.242871	intermediate-1	M5	Normal	No	No	No	No	No	No	No	No	No	No	WT	YES	MUT	NA	NA	NA	NA	NA	NA	NA	NA	NA	NA
	AML 2274	GSE14468	GSM158820	0.237727	intermediate-1	M4	Normal	No	No	No	No	No	No	No	No	No	No	WT	NO	WT	NA	NA	NA	NA	NA	NA	NA	NA	NA	NA
	AML 2273	GSE14468	GSM158819	0.311279	favorable	M1	Normal	No	No	No	No	No	No	No	No	No	No	POS	NO	WT	NA	NA	NA	NA	NA	NA	NA	NA	NA	NA
	AML 2272	GSE14468	GSM158818	0.202466	adverse	M5	< 3 abnormalities	No	No	No	No	No	No	No	No	No	No	WT	YES	MUT	NA	NA	NA	NA	NA	NA	NA	NA	NA	NA
	AML 2271	GSE14468	GSM158817	0.207222	favorable	M2	Normal	No	No	No	No	No	No	No	No	No	No	WT	NO	MUT	NA	NA	NA	NA	NA	NA	NA	NA	NA	NA
	AML 2270	GSE14468	GSM158816	0.205722	intermediate-2	M1	< 3 abnormalities	No	No	No	No	No	No	No	No	No	No	WT	NO	MUT	NA	NA	NA	NA	NA	NA	NA	NA	NA	NA
	AML 2268	GSE14468	GSM158815	0.289104	intermediate-1	M1	Normal	No	No	No	No	No	No	No	No	No	No	WT	YES	MUT	NA	NA	NA	NA	NA	NA	NA	NA	NA	NA
	AML 2267	GSE14468	GSM158814	0.304796	favorable	M2	< 3 abnormalities	No	No	Yes	No	No	No	No	No	No	No	WT	NO	WT	NA	NA	NA	NA	NA	NA	NA	NA	NA	NA
	AML 2266	GSE14468	GSM158813	0.32783	NA	M3	< 3 abnormalities	Yes	No	No	No	No	No	No	No	No	No	WT	NO	WT	NA	NA	NA	NA	NA	NA	NA	NA	NA	NA
	AML 2265	GSE14468	GSM158812	0.322042	NA	M3	< 3 abnormalities	Yes	No	No	No	No	No	No	No	No	No	WT	NO	WT	NA	NA	NA	NA	NA	NA	NA	NA	NA	NA
	AML 2263	GSE14468	GSM158811	0.294197	NA	M3	< 3 abnormalities	Yes	No	No	No	No	No	No	No	No	No	WT	NO	WT	NA	NA	NA	NA	NA	NA	NA	NA	NA	NA
	AML 2262	GSE14468	GSM158810	0.30141	favorable	M2	< 3 abnormalities	No	No	Yes	No	No	No	No	No	No	No	WT	NO	WT	NA	NA	NA	NA	NA	NA	NA	NA	NA	NA
	AML 2261	GSE14468	GSM158809	0.163752	favorable	M5	Normal	No	No	No	No	No	No	No	No	No	No	WT	NO	MUT	NA	NA	NA	NA	NA	NA	NA	NA	NA	NA
	AML 2260	GSE14468	GSM158808	0.189712	intermediate-1	M5	Normal	No	No	No	No	No	No	No	No	No	No	WT	NO	WT	NA	NA	NA	NA	NA	NA	NA	NA	NA	NA
	AML 2259	GSE14468	GSM158807	0.305533	adverse	M4	Complex	No	No	No	No	No	No	No	No	No	No	WT	NO	WT	NA	NA	NA	NA	NA	NA	NA	NA	NA	NA
	AML 2257	GSE14468	GSM158806	0.176091	intermediate-1	M1	Normal	No	No	No	No	No	No	No	No	No	No	WT	NO	WT	NA	NA	NA	NA	NA	NA	NA	NA	NA	NA
	AML 2256	GSE14468	GSM158805	0.179133	intermediate-1	M2	Normal	No	No	No	No	No	No	No	No	No	No	WT	NO	WT	NA	NA	NA	NA	NA	NA	NA	NA	NA	NA
	AML 2255	GSE14468	GSM158804	0.232479	adverse	M1	< 3 abnormalities	No	No	No	No	No	No	No	No	No	No	WT	NO	WT	NA	NA	NA	NA	NA	NA	NA	NA	NA	NA
	AML 2254	GSE14468	GSM158803	0.167602	favorable	M4	< 3 abnormalities	No	No	No	Yes	No	No	No	No	No	No	WT	NO	WT	NA	NA	NA	NA	NA	NA	NA	NA	NA	NA
	AML 2253	GSE14468	GSM158802	0.329178	favorable	M2	Normal	No	No	No	No	No	No	No	No	No	No	POS	NO	WT	NA	NA	NA	NA	NA	NA	NA	NA	NA	NA
	AML 2252	GSE14468	GSM158801	0.206055	intermediate-1	M2	Normal	No	No	No	No	No	No	No	No	No	No	WT	NO	WT	NA	NA	NA	NA	NA	NA	NA	NA	NA	NA
	AML 2198	GSE14468	GSM158800	0.217385	favorable	M5	Normal	No	No	No	No	No	No	No	No	No	No	WT	NO	MUT	NA	NA	NA	NA	NA	NA	NA	NA	NA	NA
	AML 2197	GSE14468	GSM158799	0.279549	favorable	M2	< 3 abnormalities	No	No	Yes	No	No	No	No	No	No	No	WT	YES	WT	NA	NA	NA	NA	NA	NA	NA	NA	NA	NA
	AML 2196	GSE14468	GSM158798	0.208524	intermediate-1	M5	Normal	No	No	No	No	No	No	No	No	No	No	WT	NO	WT	NA	NA	NA	NA	NA	NA	NA	NA	NA	NA
	AML 2195	GSE14468	GSM158797	0.180339	intermediate-1	M4	Normal	No	No	No	No	No	No	No	No	No	No	WT	YES	MUT	NA	NA	NA	NA	NA	NA	NA	NA	NA	NA
	AML 2194	GSE14468	GSM158796	0.183959	favorable	M4	Normal	No	No	No	No	No	No	No	No	No	No	NEG	YES	WT	NA	NA	NA	NA	NA	NA	NA	NA	NA	NA
	AML 2193	GSE14468	GSM158795	0.167285	intermediate-1	M1	Normal	No	No	No	No	No	No	No	No	No	No	WT	YES	MUT	NA	NA	NA	NA	NA	NA	NA	NA	NA	NA
	AML 2192	GSE14468	GSM158794	0.286454	favorable	M1	Normal	No	No	No	No	No	No	No	No	No	No	POS	NO	WT	NA	NA	NA	NA	NA	NA	NA	NA	NA	NA
	AML 2191	GSE14468	GSM158793	0.270002	favorable	NA	Normal	No	No	No	No	No	No	No	No	No	No	WT	NO	MUT	NA	NA	NA	NA	NA	NA	NA	NA	NA	NA
	AML 2190	GSE14468	GSM158792	0.216296	adverse	M5	< 3 abnormalities	No	No	No	No	No	No	No	No	Yes	No	WT	NO	WT	NA	NA	NA	NA	NA	NA	NA	NA	NA	NA
	AML 2189	GSE14468	GSM158791	0.245508	favorable	M4	< 3 abnormalities	No	No	No	Yes	No	No	No	No	No	No	WT	NO	WT	NA	NA	NA	NA	NA	NA	NA	NA	NA	NA
	AML 2188	GSE14468	GSM158790	0.130321	intermediate-2	M2	< 3 abnormalities	No	No	No	No	No	No	No	No	No	No	NEG	NO	WT	NA	NA	NA	NA	NA	NA	NA	NA	NA	NA
	AML 2187	GSE14468	GSM158789	0.325926	intermediate-1	M1	Normal	No	No	No	No	No	No	No	No	No	No	WT	NO	WT	NA	NA	NA	NA	NA	NA	NA	NA	NA	NA
	AML 2186	GSE14468	GSM158788	0.160602	adverse	M5	< 3 abnormalities	No	No	No	No	No	No	No	No	Yes	No	WT	NO	WT	NA	NA	NA	NA	NA	NA	NA	NA	NA	NA
	AML 2185	GSE14468	GSM158787	0.222886	intermediate-1	M5	Normal	No	No	No	No	No	No	No	No	No	No	WT	YES	MUT	NA	NA	NA	NA	NA	NA	NA	NA	NA	NA
	AML 2184	GSE14468	GSM158786	0.14166	intermediate-2	M5	< 3 abnormalities	No	No	No	No	No	No	No	No	No	No	WT	NO	WT	NA	NA	NA	NA	NA	NA	NA	NA	NA	NA
	AML 2183	GSE14468	GSM158785	0.190728	intermediate-1	M4	Normal	No	No	No	No	No	No	No	No	No	No	WT	YES	MUT	NA	NA	NA	NA	NA	NA	NA	NA	NA	NA
	AML 2182	GSE14468	GSM158784	0.190472	intermediate-2	M5	< 3 abnormalities	No	No	No	No	No	No	No	No	No	No	WT	YES	WT	NA	NA	NA	NA	NA	NA	NA	NA	NA	NA
	AML 2181	GSE14468	GSM158783	0.154191	intermediate-1	M5	Normal	No	No	No	No	No	No	No	No	No	No	WT	YES	MUT	NA	NA	NA	NA	NA	NA	NA	NA	NA	NA
	AML 2179	GSE14468	GSM158782	0.236856	intermediate-1	M4	Normal	No	No	No	No	No	No	No	No	No	No	WT	YES	WT	NA	NA	NA	NA	NA	NA	NA	NA	NA	NA
	AML 2178	GSE14468	GSM158781	0.2791	favorable	M2	< 3 abnormalities	No	No	Yes	No	No	No	No	No	No	No	WT	NO	WT	NA	NA	NA	NA	NA	NA	NA	NA	NA	NA
	AML 2177	GSE14468	GSM158780	0.198985	intermediate-1	M2	Normal	No	No	No	No	No	No	No	No	No	No	WT	YES	MUT	NA	NA	NA	NA	NA	NA	NA	NA	NA	NA
	AML 2176	GSE14468	GSM158779	0.0988577	favorable	M4	Normal	No	No	No	No	No	No	No	No	No	No	NEG	YES	WT	NA	NA	NA	NA	NA	NA	NA	NA	NA	NA
	AML 2175	GSE14468	GSM158778	0.162305	favorable	M5	Normal	No	No	No	No	No	No	No	No	No	No	WT	NO	MUT	NA	NA	NA	NA	NA	NA	NA	NA	NA	NA
	AML 2174	GSE14468	GSM158777	0.144381	favorable	M5	Normal	No	No	No	No	No	No	No	No	No	No	WT	NO	MUT	NA	NA	NA	NA	NA	NA	NA	NA	NA	NA
	AML 2173	GSE14468	GSM158776	0.190487	intermediate-2	M1	< 3 abnormalities	No	No	No	No	No	No	No	No	No	No	WT	YES	MUT	NA	NA	NA	NA	NA	NA	NA	NA	NA	NA
	AML 2172	GSE14468	GSM158775	0.221974	intermediate-1	M4	Normal	No	No	No	No	No	No	No	No	No	No	WT	NO	WT	NA	NA	NA	NA	NA	NA	NA	NA	NA	NA
	AML 2171	GSE14468	GSM158774	0.179873	intermediate-2	M4	< 3 abnormalities	No	No	No	No	No	No	No	No	No	No	WT	YES	WT	NA	NA	NA	NA	NA	NA	NA	NA	NA	NA
	AML 2170	GSE14468	GSM158773	0.290112	NA	M3	< 3 abnormalities	Yes	No	No	No	No	No	No	No	No	No	WT	NO	WT	NA	NA	NA	NA	NA	NA	NA	NA	NA	NA
	AML 2169	GSE14468	GSM158772	0.265183	favorable	M1	Normal	No	No	No	No	No	No	No	No	No	No	POS	NO	WT	NA	NA	NA	NA	NA	NA	NA	NA	NA	NA
	AML 1766	GSE14468	GSM158771	0.183864	favorable	NA	Normal	No	No	No	No	No	No	No	No	No	No	WT	NO	MUT	NA	NA	NA	NA	NA	NA	NA	NA	NA	NA
	AML 1747	GSE14468	GSM158770	0.142875	intermediate-1	M2	Normal	No	No	No	No	No	No	No	No	No	No	WT	YES	MUT	NA	NA	NA	NA	NA	NA	NA	NA	NA	NA
	AML 1595	GSE14468	GSM158769	0.149121	intermediate-1	M1	Normal	No	No	No	No	No	No	No	No	No	No	WT	YES	WT	NA	NA	NA	NA	NA	NA	NA	NA	NA	NA
	AML 1551	GSE14468	GSM158768	0.0877523	intermediate-1	M1	Normal	No	No	No	No	No	No	No	No	No	No	WT	YES	MUT	NA	NA	NA	NA	NA	NA	NA	NA	NA	NA
	AML 1432	GSE14468	GSM158767	0.146183	favorable	M1	Normal	No	No	No	No	No	No	No	No	No	No	WT	NO	MUT	NA	NA	NA	NA	NA	NA	NA	NA	NA	NA
	AML 1316	GSE14468	GSM158766	0.253243	favorable	M1	Normal	No	No	No	No	No	No	No	No	No	No	POS	YES	WT	NA	NA	NA	NA	NA	NA	NA	NA	NA	NA
	AML 1299	GSE14468	GSM158765	0.182008	intermediate-1	M2	Normal	No	No	No	No	No	No	No	No	No	No	WT	YES	MUT	NA	NA	NA	NA	NA	NA	NA	NA	NA	NA
	AML 1197	GSE14468	GSM158764	0.267115	adverse	M0	Complex	No	No	No	No	No	No	No	No	No	No	WT	NO	WT	NA	NA	NA	NA	NA	NA	NA	NA	NA	NA
	AML 1188	GSE14468	GSM158763	0.138708	adverse	M1	< 3 abnormalities	No	No	No	No	No	No	No	No	Yes	No	WT	NO	WT	NA	NA	NA	NA	NA	NA	NA	NA	NA	NA
	AML 1174	GSE14468	GSM158762	0.198954	intermediate-1	M5	Normal	No	No	No	No	No	No	No	No	No	No	WT	YES	WT	NA	NA	NA	NA	NA	NA	NA	NA	NA	NA
	AML 2327	GSE14468	GSM158761	0.152105	adverse	M2	< 3 abnormalities	No	No	No	No	No	No	No	No	Yes	No	WT	YES	WT	NA	NA	NA	NA	NA	NA	NA	NA	NA	NA
	AML 2217	GSE14468	GSM158760	0.0681382	intermediate-2	M5	< 3 abnormalities	No	No	No	No	No	No	No	No	No	No	WT	NO	WT	NA	NA	NA	NA	NA	NA	NA	NA	NA	NA
	AML 2205	GSE14468	GSM158759	0.126954	adverse	M2	< 3 abnormalities	No	No	No	No	No	No	Yes	No	No	No	WT	NO	WT	NA	NA	NA	NA	NA	NA	NA	NA	NA	NA
	AML 2251	GSE14468	GSM158758	0.350211	adverse	M2	Complex	No	No	No	No	No	No	No	No	No	No	WT	NO	WT	NA	NA	NA	NA	NA	NA	NA	NA	NA	NA
	AML 2250	GSE14468	GSM158757	0.241444	adverse	M1	< 3 abnormalities	No	No	No	No	No	No	No	No	Yes	No	WT	NO	WT	NA	NA	NA	NA	NA	NA	NA	NA	NA	NA
	AML 2249	GSE14468	GSM158756	0.266302	adverse	M5	< 3 abnormalities	No	No	No	No	No	No	No	No	Yes	No	WT	NO	WT	NA	NA	NA	NA	NA	NA	NA	NA	NA	NA
	AML 2248	GSE14468	GSM158755	0.197806	intermediate-1	M1	Normal	No	No	No	No	No	No	No	No	No	No	WT	YES	MUT	NA	NA	NA	NA	NA	NA	NA	NA	NA	NA
	AML 2247	GSE14468	GSM158754	0.201799	intermediate-2	M1	< 3 abnormalities	No	No	No	No	No	No	No	No	No	No	WT	NO	WT	NA	NA	NA	NA	NA	NA	NA	NA	NA	NA
	AML 2246	GSE14468	GSM158753	0.104775	favorable	M1	Normal	No	No	No	No	No	No	No	No	No	No	WT	NO	MUT	NA	NA	NA	NA	NA	NA	NA	NA	NA	NA
	AML 2245	GSE14468	GSM158752	0.305367	favorable	M2	< 3 abnormalities	No	No	Yes	No	No	No	No	No	No	No	WT	NO	WT	NA	NA	NA	NA	NA	NA	NA	NA	NA	NA
	AML 2244	GSE14468	GSM158751	0.187973	adverse	M5	< 3 abnormalities	No	No	No	No	No	No	No	No	No	No	WT	NO	MUT	NA	NA	NA	NA	NA	NA	NA	NA	NA	NA
	AML 2243	GSE14468	GSM158750	0.28263	favorable	M2	< 3 abnormalities	No	No	Yes	No	No	No	No	No	No	No	WT	NO	WT	NA	NA	NA	NA	NA	NA	NA	NA	NA	NA
	AML 2242	GSE14468	GSM158749	0.272549	intermediate-2	M1	< 3 abnormalities	No	No	No	No	No	No	No	No	No	No	POS	NO	WT	NA	NA	NA	NA	NA	NA	NA	NA	NA	NA
	AML 2241	GSE14468	GSM158748	0.172966	favorable	M4	Normal	No	No	No	No	No	No	No	No	No	No	WT	NO	MUT	NA	NA	NA	NA	NA	NA	NA	NA	NA	NA
	AML 2240	GSE14468	GSM158747	0.24193	favorable	M1	Normal	No	No	No	No	No	No	No	No	No	No	POS	NO	WT	NA	NA	NA	NA	NA	NA	NA	NA	NA	NA
	AML 2239	GSE14468	GSM158746	0.183744	favorable	M5	Normal	No	No	No	No	No	No	No	No	No	No	WT	NO	MUT	NA	NA	NA	NA	NA	NA	NA	NA	NA	NA
	AML 2238	GSE14468	GSM158745	0.282312	intermediate-1	M1	Normal	No	No	No	No	No	No	No	No	No	No	WT	NO	WT	NA	NA	NA	NA	NA	NA	NA	NA	NA	NA
	AML 2237	GSE14468	GSM158744	0.253916	adverse	M1	< 3 abnormalities	No	No	No	No	No	No	No	No	Yes	No	NEG	NO	WT	NA	NA	NA	NA	NA	NA	NA	NA	NA	NA
	AML 2236	GSE14468	GSM158743	0.173167	intermediate-1	M1	Normal	No	No	No	No	No	No	No	No	No	No	WT	YES	MUT	NA	NA	NA	NA	NA	NA	NA	NA	NA	NA
	AML 2235	GSE14468	GSM158742	0.252873	favorable	M4	< 3 abnormalities	No	No	No	Yes	No	No	No	No	No	No	WT	NO	WT	NA	NA	NA	NA	NA	NA	NA	NA	NA	NA
	AML 2234	GSE14468	GSM158741	0.282875	intermediate-2	M2	< 3 abnormalities	No	No	No	No	No	No	No	No	No	No	POS	NO	WT	NA	NA	NA	NA	NA	NA	NA	NA	NA	NA
	AML 2233	GSE14468	GSM158740	0.154132	adverse	M1	< 3 abnormalities	No	No	No	No	No	No	No	No	Yes	No	WT	NO	WT	NA	NA	NA	NA	NA	NA	NA	NA	NA	NA
	AML 2231	GSE14468	GSM158739	0.210608	intermediate-1	M4	Normal	No	No	No	No	No	No	No	No	No	No	WT	YES	MUT	NA	NA	NA	NA	NA	NA	NA	NA	NA	NA
	AML 2230	GSE14468	GSM158738	0.275249	favorable	M2	Normal	No	No	No	No	No	No	No	No	No	No	POS	YES	WT	NA	NA	NA	NA	NA	NA	NA	NA	NA	NA
	AML 2229	GSE14468	GSM158737	0.191085	adverse	M4	< 3 abnormalities	No	No	No	No	No	No	No	No	No	No	WT	NO	WT	NA	NA	NA	NA	NA	NA	NA	NA	NA	NA
	AML 2228	GSE14468	GSM158736	0.167737	intermediate-1	M4	Normal	No	No	No	No	No	No	No	No	No	No	WT	NO	WT	NA	NA	NA	NA	NA	NA	NA	NA	NA	NA
	AML 2227	GSE14468	GSM158735	0.267769	favorable	M5	Normal	No	No	No	No	No	No	No	No	No	No	WT	NO	MUT	NA	NA	NA	NA	NA	NA	NA	NA	NA	NA
	AML 2226	GSE14468	GSM158734	0.216235	intermediate-2	M1	< 3 abnormalities	No	No	No	No	No	No	No	No	No	No	WT	NO	WT	NA	NA	NA	NA	NA	NA	NA	NA	NA	NA
	AML 2225	GSE14468	GSM158733	0.145533	favorable	M4	Normal	No	No	No	No	No	No	No	No	No	No	WT	NO	MUT	NA	NA	NA	NA	NA	NA	NA	NA	NA	NA
	AML 2224	GSE14468	GSM158732	0.125244	NA	M6	NA	No	No	NA	NA	NA	NA	NA	NA	NA	NA	WT	NO	MUT	NA	NA	NA	NA	NA	NA	NA	NA	NA	NA
	AML 2223	GSE14468	GSM158731	0.250297	NA	M2	< 3 abnormalities	No	No	NA	NA	NA	NA	NA	NA	NA	NA	WT	NO	WT	NA	NA	NA	NA	NA	NA	NA	NA	NA	NA
	AML 2222	GSE14468	GSM158730	0.215088	intermediate-1	M1	Normal	No	No	No	No	No	No	No	No	No	No	WT	NO	WT	NA	NA	NA	NA	NA	NA	NA	NA	NA	NA
	AML 2220	GSE14468	GSM158729	0.167536	NA	M5	< 3 abnormalities	No	No	NA	NA	NA	NA	NA	NA	NA	NA	WT	NO	WT	NA	NA	NA	NA	NA	NA	NA	NA	NA	NA
	AML 2219	GSE14468	GSM158728	0.309442	NA	M3	< 3 abnormalities	Yes	No	No	No	No	No	No	No	No	No	WT	NO	WT	NA	NA	NA	NA	NA	NA	NA	NA	NA	NA
	AML 2218	GSE14468	GSM158727	0.310273	favorable	M1	Normal	No	No	No	No	No	No	No	No	No	No	POS	NO	WT	NA	NA	NA	NA	NA	NA	NA	NA	NA	NA
	AML 2216	GSE14468	GSM158726	0.176155	intermediate-1	M1	Normal	No	No	No	No	No	No	No	No	No	No	WT	NO	WT	NA	NA	NA	NA	NA	NA	NA	NA	NA	NA
	AML 2215	GSE14468	GSM158725	0.26625	favorable	M4	< 3 abnormalities	No	No	No	Yes	No	No	No	No	No	No	WT	NO	WT	NA	NA	NA	NA	NA	NA	NA	NA	NA	NA
	AML 2214	GSE14468	GSM158724	0.205477	intermediate-1	M5	Normal	No	No	No	No	No	No	No	No	No	No	WT	YES	MUT	NA	NA	NA	NA	NA	NA	NA	NA	NA	NA
	AML 2212	GSE14468	GSM158723	0.190011	adverse	M2	< 3 abnormalities	No	No	No	No	No	No	No	No	Yes	No	WT	NO	WT	NA	NA	NA	NA	NA	NA	NA	NA	NA	NA
	AML 2211	GSE14468	GSM158722	0.32752	favorable	M2	< 3 abnormalities	No	No	Yes	No	No	No	No	No	No	No	WT	NO	WT	NA	NA	NA	NA	NA	NA	NA	NA	NA	NA
	AML 2210	GSE14468	GSM158721	0.322434	favorable	M2	< 3 abnormalities	No	No	Yes	No	No	No	No	No	No	No	WT	NO	WT	NA	NA	NA	NA	NA	NA	NA	NA	NA	NA
	AML 2209	GSE14468	GSM158720	0.248102	intermediate-2	M4	< 3 abnormalities	No	No	No	No	No	No	No	No	No	No	WT	NO	MUT	NA	NA	NA	NA	NA	NA	NA	NA	NA	NA
	AML 2208	GSE14468	GSM158719	0.302415	favorable	M2	< 3 abnormalities	No	No	Yes	No	No	No	No	No	No	No	WT	NO	WT	NA	NA	NA	NA	NA	NA	NA	NA	NA	NA
	AML 2207	GSE14468	GSM158718	0.144861	adverse	M1	< 3 abnormalities	No	No	No	No	No	No	No	No	No	No	WT	NO	WT	NA	NA	NA	NA	NA	NA	NA	NA	NA	NA
	AML 2206	GSE14468	GSM158717	0.180431	favorable	M5	Normal	No	No	No	No	No	No	No	No	No	No	WT	NO	MUT	NA	NA	NA	NA	NA	NA	NA	NA	NA	NA
	AML 2204	GSE14468	GSM158716	0.301082	favorable	M2	< 3 abnormalities	No	No	Yes	No	No	No	No	No	No	No	WT	NO	WT	NA	NA	NA	NA	NA	NA	NA	NA	NA	NA
	AML 2203	GSE14468	GSM158715	0.338123	intermediate-1	M1	Normal	No	No	No	No	No	No	No	No	No	No	WT	YES	MUT	NA	NA	NA	NA	NA	NA	NA	NA	NA	NA
	AML 2202	GSE14468	GSM158714	0.332387	favorable	M4	< 3 abnormalities	No	No	No	Yes	No	No	No	No	No	No	WT	NO	WT	NA	NA	NA	NA	NA	NA	NA	NA	NA	NA
	AML 2201	GSE14468	GSM158713	0.200823	intermediate-1	M5	Normal	No	No	No	No	No	No	No	No	No	No	WT	YES	MUT	NA	NA	NA	NA	NA	NA	NA	NA	NA	NA
	AML 2200	GSE14468	GSM158712	0.315329	favorable	M2	< 3 abnormalities	No	No	Yes	No	No	No	No	No	No	No	WT	NO	WT	NA	NA	NA	NA	NA	NA	NA	NA	NA	NA
	AML 2199	GSE14468	GSM158711	0.192511	intermediate-1	M1	Normal	No	No	No	No	No	No	No	No	No	No	WT	YES	MUT	NA	NA	NA	NA	NA	NA	NA	NA	NA	NA
	14H038	LEUCEGENE	SRX959078	0.438739	adverse	NA	< 3 abnormalities	No	No	No	No	No	Yes	No	No	No	Yes	WT	NO	NA	NA	NA	NA	NA	NA	NA	NA	NA	NA	NA
	14H031	LEUCEGENE	SRX959077	0.0572956	NA	NA	< 3 abnormalities	No	No	NA	NA	NA	NA	NA	NA	NA	NA	WT	NO	NA	NA	NA	NA	NA	NA	NA	NA	NA	NA	NA
	14H027	LEUCEGENE	SRX959076	0.238375	NA	NA	< 3 abnormalities	No	No	NA	NA	NA	NA	NA	NA	NA	NA	WT	NO	NA	NA	NA	NA	NA	NA	NA	NA	NA	NA	NA
	14H023	LEUCEGENE	SRX959075	0.136281	adverse	NA	Complex	No	No	No	No	No	No	No	No	No	Yes	WT	NO	NA	NA	NA	NA	NA	NA	NA	NA	NA	NA	NA
	14H020	LEUCEGENE	SRX959074	0.299337	NA	NA	< 3 abnormalities	No	No	NA	NA	NA	NA	NA	NA	NA	NA	WT	NO	NA	NA	NA	NA	NA	NA	NA	NA	NA	NA	NA
	14H019	LEUCEGENE	SRX959073	0.214628	NA	NA	< 3 abnormalities	No	No	NA	NA	NA	NA	NA	NA	NA	NA	WT	NO	NA	NA	NA	NA	NA	NA	NA	NA	NA	NA	NA
	14H017	LEUCEGENE	SRX959072	0.138714	NA	NA	< 3 abnormalities	No	No	NA	NA	NA	NA	NA	NA	NA	NA	WT	NO	NA	NA	NA	NA	NA	NA	NA	NA	NA	NA	NA
	14H015	LEUCEGENE	SRX959071	0.237549	NA	NA	< 3 abnormalities	No	No	NA	NA	NA	NA	NA	NA	NA	NA	WT	NO	NA	NA	NA	NA	NA	NA	NA	NA	NA	NA	NA
	14H012	LEUCEGENE	SRX959070	0.485981	NA	NA	< 3 abnormalities	No	No	NA	NA	NA	NA	NA	NA	NA	NA	WT	NO	NA	NA	NA	NA	NA	NA	NA	NA	NA	NA	NA
	14H007	LEUCEGENE	SRX959069	0.134787	NA	NA	< 3 abnormalities	No	No	NA	NA	NA	NA	NA	NA	NA	NA	WT	NO	NA	NA	NA	NA	NA	NA	NA	NA	NA	NA	NA
	14H001	LEUCEGENE	SRX959068	0.0451382	NA	NA	< 3 abnormalities	No	No	NA	NA	NA	NA	NA	NA	NA	NA	WT	NO	NA	NA	NA	NA	NA	NA	NA	NA	NA	NA	NA
	13H186	LEUCEGENE	SRX959067	0.202572	NA	NA	< 3 abnormalities	No	No	NA	NA	NA	NA	NA	NA	NA	NA	WT	NO	NA	NA	NA	NA	NA	NA	NA	NA	NA	NA	NA
	13H185	LEUCEGENE	SRX959066	0.288501	NA	NA	< 3 abnormalities	No	No	NA	NA	NA	NA	NA	NA	NA	NA	WT	NO	NA	NA	NA	NA	NA	NA	NA	NA	NA	NA	NA
	13H179	LEUCEGENE	SRX959065	0.325666	NA	NA	< 3 abnormalities	No	No	NA	NA	NA	NA	NA	NA	NA	NA	WT	NO	NA	NA	NA	NA	NA	NA	NA	NA	NA	NA	NA
	13H169	LEUCEGENE	SRX959064	0.486198	NA	NA	< 3 abnormalities	No	No	NA	NA	NA	NA	NA	NA	NA	NA	WT	NO	NA	NA	NA	NA	NA	NA	NA	NA	NA	NA	NA
	13H159	LEUCEGENE	SRX959063	0.249657	NA	NA	< 3 abnormalities	No	No	NA	NA	NA	NA	NA	NA	NA	NA	WT	NO	NA	NA	NA	NA	NA	NA	NA	NA	NA	NA	NA
	13H158	LEUCEGENE	SRX959062	0.3762	NA	NA	< 3 abnormalities	No	No	NA	NA	NA	NA	NA	NA	NA	NA	WT	NO	NA	NA	NA	NA	NA	NA	NA	NA	NA	NA	NA
	13H150	LEUCEGENE	SRX959061	0.12136	NA	NA	< 3 abnormalities	No	No	NA	NA	NA	NA	NA	NA	NA	NA	WT	NO	NA	NA	NA	NA	NA	NA	NA	NA	NA	NA	NA
	13H141	LEUCEGENE	SRX959060	0.243206	NA	NA	< 3 abnormalities	No	No	NA	NA	NA	NA	NA	NA	NA	NA	WT	NO	NA	NA	NA	NA	NA	NA	NA	NA	NA	NA	NA
	13H140	LEUCEGENE	SRX729613	0.318377	NA	NA	< 3 abnormalities	No	No	NA	NA	NA	NA	NA	NA	NA	NA	WT	NO	NA	NA	NA	NA	NA	NA	NA	NA	NA	NA	NA
	13H139	LEUCEGENE	SRX959059	0.101857	NA	NA	< 3 abnormalities	No	No	NA	NA	NA	NA	NA	NA	NA	NA	WT	NO	NA	NA	NA	NA	NA	NA	NA	NA	NA	NA	NA
	13H120	LEUCEGENE	SRX959058	0.447974	NA	NA	< 3 abnormalities	No	No	NA	NA	NA	NA	NA	NA	NA	NA	WT	NO	NA	NA	NA	NA	NA	NA	NA	NA	NA	NA	NA
	13H114	LEUCEGENE	SRX959057	0.161164	NA	NA	< 3 abnormalities	No	No	NA	NA	NA	NA	NA	NA	NA	NA	WT	NO	NA	NA	NA	NA	NA	NA	NA	NA	NA	NA	NA
	13H110	LEUCEGENE	SRX959056	0.199465	NA	NA	< 3 abnormalities	No	No	NA	NA	NA	NA	NA	NA	NA	NA	WT	NO	NA	NA	NA	NA	NA	NA	NA	NA	NA	NA	NA
	13H107	LEUCEGENE	SRX959055	0.501629	NA	NA	< 3 abnormalities	No	No	NA	NA	NA	NA	NA	NA	NA	NA	WT	NO	NA	NA	NA	NA	NA	NA	NA	NA	NA	NA	NA
	13H104	LEUCEGENE	SRX959054	0.374744	NA	M3	< 3 abnormalities	Yes	No	No	No	No	No	No	No	No	No	WT	NO	NA	NA	NA	NA	NA	NA	NA	NA	NA	NA	NA
	13H101	LEUCEGENE	SRX959053	0.145757	NA	NA	< 3 abnormalities	No	No	NA	NA	NA	NA	NA	NA	NA	NA	WT	NO	NA	NA	NA	NA	NA	NA	NA	NA	NA	NA	NA
	13H100	LEUCEGENE	SRX959052	0.127329	NA	NA	< 3 abnormalities	No	No	NA	NA	NA	NA	NA	NA	NA	NA	WT	NO	NA	NA	NA	NA	NA	NA	NA	NA	NA	NA	NA
	13H083	LEUCEGENE	SRX959051	0.176625	adverse	M0	Complex	No	No	No	No	No	Yes	No	No	Yes	Yes	WT	NO	NA	NA	NA	NA	NA	NA	NA	NA	NA	NA	NA
	13H080	LEUCEGENE	SRX959050	0.455979	NA	NA	< 3 abnormalities	No	No	NA	NA	NA	NA	NA	NA	NA	NA	WT	NO	NA	NA	NA	NA	NA	NA	NA	NA	NA	NA	NA
	13H078	LEUCEGENE	SRX959049	0.358172	NA	M3	< 3 abnormalities	Yes	No	No	No	No	No	No	No	No	No	WT	NO	NA	NA	NA	NA	NA	NA	NA	NA	NA	NA	NA
	13H073	LEUCEGENE	SRX959048	0.112268	NA	NA	< 3 abnormalities	No	No	NA	NA	NA	NA	NA	NA	NA	NA	WT	NO	NA	NA	NA	NA	NA	NA	NA	NA	NA	NA	NA
	13H066	LEUCEGENE	SRX729612	0.372391	favorable	M4	< 3 abnormalities	No	No	No	Yes	No	No	No	No	No	No	WT	NO	NA	NA	NA	NA	NA	NA	NA	NA	NA	NA	NA
	13H065	LEUCEGENE	SRX959047	0.234559	NA	NA	< 3 abnormalities	No	No	NA	NA	NA	NA	NA	NA	NA	NA	WT	NO	NA	NA	NA	NA	NA	NA	NA	NA	NA	NA	NA
	13H058	LEUCEGENE	SRX729614	0.576874	favorable	M2	Normal	No	No	No	No	No	No	No	No	No	No	POS	NO	WT	NA	NA	NA	NA	NA	NA	NA	NA	NA	NA
	13H056	LEUCEGENE	SRX959046	0.107943	NA	NA	< 3 abnormalities	No	No	NA	NA	NA	NA	NA	NA	NA	NA	WT	NO	NA	NA	NA	NA	NA	NA	NA	NA	NA	NA	NA
	13H053	LEUCEGENE	SRX959045	0.10341	NA	NA	< 3 abnormalities	No	No	NA	NA	NA	NA	NA	NA	NA	NA	WT	NO	NA	NA	NA	NA	NA	NA	NA	NA	NA	NA	NA
	13H048	LEUCEGENE	SRX959044	0.0943207	NA	NA	< 3 abnormalities	No	No	NA	NA	NA	NA	NA	NA	NA	NA	WT	NO	NA	NA	NA	NA	NA	NA	NA	NA	NA	NA	NA
	13H046	LEUCEGENE	SRX959043	0.151108	NA	NA	< 3 abnormalities	No	No	NA	NA	NA	NA	NA	NA	NA	NA	WT	NO	NA	NA	NA	NA	NA	NA	NA	NA	NA	NA	NA
	13H039	LEUCEGENE	SRX959042	0.180914	NA	NA	< 3 abnormalities	No	No	NA	NA	NA	NA	NA	NA	NA	NA	WT	NO	NA	NA	NA	NA	NA	NA	NA	NA	NA	NA	NA
	13H019	LEUCEGENE	SRX959041	0.20548	NA	NA	< 3 abnormalities	No	No	NA	NA	NA	NA	NA	NA	NA	NA	WT	NO	NA	NA	NA	NA	NA	NA	NA	NA	NA	NA	NA
	13H018	LEUCEGENE	SRX959040	0.131082	NA	NA	< 3 abnormalities	No	No	NA	NA	NA	NA	NA	NA	NA	NA	WT	NO	NA	NA	NA	NA	NA	NA	NA	NA	NA	NA	NA
	13H009	LEUCEGENE	SRX959039	0.205064	NA	NA	< 3 abnormalities	No	No	NA	NA	NA	NA	NA	NA	NA	NA	WT	NO	NA	NA	NA	NA	NA	NA	NA	NA	NA	NA	NA
	13H006	LEUCEGENE	SRX959038	0.171718	NA	NA	< 3 abnormalities	No	No	NA	NA	NA	NA	NA	NA	NA	NA	WT	NO	NA	NA	NA	NA	NA	NA	NA	NA	NA	NA	NA
	12H195	LEUCEGENE	SRX959037	0.0676702	NA	NA	< 3 abnormalities	No	No	NA	NA	NA	NA	NA	NA	NA	NA	WT	NO	NA	NA	NA	NA	NA	NA	NA	NA	NA	NA	NA
	12H183	LEUCEGENE	SRX729633	0.560132	favorable	M2	Complex	No	No	Yes	No	No	No	No	No	No	Yes	WT	NO	NA	NA	NA	NA	NA	NA	NA	NA	NA	NA	NA
	12H180	LEUCEGENE	SRX729632	0.522651	favorable	M2	< 3 abnormalities	No	No	Yes	No	No	No	No	No	No	No	WT	NO	NA	NA	NA	NA	NA	NA	NA	NA	NA	NA	NA
	12H176	LEUCEGENE	SRX959036	0.13994	NA	NA	< 3 abnormalities	No	No	NA	NA	NA	NA	NA	NA	NA	NA	WT	NO	NA	NA	NA	NA	NA	NA	NA	NA	NA	NA	NA
	12H175	LEUCEGENE	SRX959035	0.472124	favorable	NA	Normal	No	No	No	No	No	No	No	No	No	No	POS	NO	NA	NA	NA	NA	NA	NA	NA	NA	NA	NA	NA
	12H173	LEUCEGENE	SRX959034	-0.0207762	NA	NA	< 3 abnormalities	No	No	NA	NA	NA	NA	NA	NA	NA	NA	WT	NO	NA	NA	NA	NA	NA	NA	NA	NA	NA	NA	NA
	12H172	LEUCEGENE	SRX959033	0.527282	NA	NA	< 3 abnormalities	No	No	NA	NA	NA	NA	NA	NA	NA	NA	WT	NO	NA	NA	NA	NA	NA	NA	NA	NA	NA	NA	NA
	12H171	LEUCEGENE	SRX959032	0.19556	NA	NA	< 3 abnormalities	No	No	NA	NA	NA	NA	NA	NA	NA	NA	WT	NO	NA	NA	NA	NA	NA	NA	NA	NA	NA	NA	NA
	12H170	LEUCEGENE	SRX959031	0.149143	NA	NA	< 3 abnormalities	No	No	NA	NA	NA	NA	NA	NA	NA	NA	WT	NO	NA	NA	NA	NA	NA	NA	NA	NA	NA	NA	NA
	12H166	LEUCEGENE	SRX729631	0.450062	favorable	M2	< 3 abnormalities	No	No	Yes	No	No	No	No	No	No	No	WT	NO	NA	NA	NA	NA	NA	NA	NA	NA	NA	NA	NA
	12H165	LEUCEGENE	SRX729592	0.166207	favorable	NA	< 3 abnormalities	No	No	No	Yes	No	No	No	No	No	No	WT	NO	NA	NA	NA	NA	NA	NA	NA	NA	NA	NA	NA
	12H151	LEUCEGENE	SRX959030	0.275745	NA	NA	< 3 abnormalities	No	No	NA	NA	NA	NA	NA	NA	NA	NA	WT	NO	NA	NA	NA	NA	NA	NA	NA	NA	NA	NA	NA
	12H149	LEUCEGENE	SRX959029	0.265383	NA	NA	< 3 abnormalities	No	No	NA	NA	NA	NA	NA	NA	NA	NA	WT	NO	NA	NA	NA	NA	NA	NA	NA	NA	NA	NA	NA
	12H148	LEUCEGENE	SRX729601	0.22079	adverse	NA	Complex	No	No	No	No	No	Yes	No	No	No	No	WT	NO	NA	NA	NA	NA	NA	NA	NA	NA	NA	NA	NA
	12H139	LEUCEGENE	SRX959028	0.387785	NA	M3	< 3 abnormalities	Yes	No	No	No	No	No	No	No	No	No	WT	NO	NA	NA	NA	NA	NA	NA	NA	NA	NA	NA	NA
	12H138	LEUCEGENE	SRX959027	0.141975	NA	NA	< 3 abnormalities	No	No	NA	NA	NA	NA	NA	NA	NA	NA	WT	NO	NA	NA	NA	NA	NA	NA	NA	NA	NA	NA	NA
	12H124	LEUCEGENE	SRX959026	0.133617	NA	NA	< 3 abnormalities	No	No	NA	NA	NA	NA	NA	NA	NA	NA	WT	NO	NA	NA	NA	NA	NA	NA	NA	NA	NA	NA	NA
	12H117	LEUCEGENE	SRX959025	0.48132	NA	NA	< 3 abnormalities	No	No	NA	NA	NA	NA	NA	NA	NA	NA	WT	NO	NA	NA	NA	NA	NA	NA	NA	NA	NA	NA	NA
	12H116	LEUCEGENE	SRX959024	0.239133	NA	NA	< 3 abnormalities	No	No	NA	NA	NA	NA	NA	NA	NA	NA	WT	NO	NA	NA	NA	NA	NA	NA	NA	NA	NA	NA	NA
	12H106	LEUCEGENE	SRX959023	0.229099	NA	NA	< 3 abnormalities	No	No	NA	NA	NA	NA	NA	NA	NA	NA	WT	NO	NA	NA	NA	NA	NA	NA	NA	NA	NA	NA	NA
	12H098	LEUCEGENE	SRX729630	0.586281	favorable	M2	< 3 abnormalities	No	No	Yes	No	No	No	No	No	No	No	WT	NO	NA	NA	NA	NA	NA	NA	NA	NA	NA	NA	NA
	12H096	LEUCEGENE	SRX959022	0.181836	NA	NA	< 3 abnormalities	No	No	NA	NA	NA	NA	NA	NA	NA	NA	WT	NO	NA	NA	NA	NA	NA	NA	NA	NA	NA	NA	NA
	12H091	LEUCEGENE	SRX959021	0.263983	NA	NA	< 3 abnormalities	No	No	NA	NA	NA	NA	NA	NA	NA	NA	WT	NO	NA	NA	NA	NA	NA	NA	NA	NA	NA	NA	NA
	12H079	LEUCEGENE	SRX959020	0.261843	NA	NA	< 3 abnormalities	No	No	NA	NA	NA	NA	NA	NA	NA	NA	WT	NO	NA	NA	NA	NA	NA	NA	NA	NA	NA	NA	NA
	12H067	LEUCEGENE	SRX959019	0.506054	NA	NA	< 3 abnormalities	No	No	NA	NA	NA	NA	NA	NA	NA	NA	WT	NO	NA	NA	NA	NA	NA	NA	NA	NA	NA	NA	NA
	12H058	LEUCEGENE	SRX959018	0.225878	NA	NA	< 3 abnormalities	No	No	NA	NA	NA	NA	NA	NA	NA	NA	WT	NO	NA	NA	NA	NA	NA	NA	NA	NA	NA	NA	NA
	12H057	LEUCEGENE	SRX729556	0.0934165	adverse	M2	< 3 abnormalities	No	No	No	No	No	No	No	Yes	No	No	WT	NO	NA	NA	NA	NA	NA	NA	NA	NA	NA	NA	NA
	12H056	LEUCEGENE	SRX959017	0.103047	NA	NA	< 3 abnormalities	No	No	NA	NA	NA	NA	NA	NA	NA	NA	WT	NO	NA	NA	NA	NA	NA	NA	NA	NA	NA	NA	NA
	12H055	LEUCEGENE	SRX959016	0.435272	NA	NA	< 3 abnormalities	No	No	NA	NA	NA	NA	NA	NA	NA	NA	WT	NO	NA	NA	NA	NA	NA	NA	NA	NA	NA	NA	NA
	12H045	LEUCEGENE	SRX729629	0.499478	favorable	M2	< 3 abnormalities	No	No	Yes	No	No	No	No	No	No	No	WT	NO	NA	NA	NA	NA	NA	NA	NA	NA	NA	NA	NA
	12H044	LEUCEGENE	SRX729591	0.53184	favorable	M4	Complex	No	No	No	Yes	No	No	No	No	No	No	WT	NO	NA	NA	NA	NA	NA	NA	NA	NA	NA	NA	NA
	12H042	LEUCEGENE	SRX729590	0.512902	favorable	M4	< 3 abnormalities	No	No	No	Yes	No	No	No	No	No	No	WT	NO	NA	NA	NA	NA	NA	NA	NA	NA	NA	NA	NA
	12H039	LEUCEGENE	SRX959015	0.537259	NA	NA	< 3 abnormalities	No	No	No	No	No	No	No	No	No	No	POS	NO	NA	NA	NA	NA	NA	NA	NA	NA	NA	NA	NA
	12H033	LEUCEGENE	SRX959014	0.199077	NA	NA	< 3 abnormalities	No	No	NA	NA	NA	NA	NA	NA	NA	NA	WT	NO	NA	NA	NA	NA	NA	NA	NA	NA	NA	NA	NA
	12H030	LEUCEGENE	SRX381870	0.100349	intermediate-2	M0	< 3 abnormalities	No	No	No	No	No	No	No	No	No	No	WT	NO	NA	NA	NA	NA	NA	NA	NA	NA	NA	NA	NA
	12H021	LEUCEGENE	SRX959013	0.254359	NA	NA	< 3 abnormalities	No	No	NA	NA	NA	NA	NA	NA	NA	NA	WT	NO	NA	NA	NA	NA	NA	NA	NA	NA	NA	NA	NA
	12H012	LEUCEGENE	SRX959012	0.0675497	NA	NA	< 3 abnormalities	No	No	NA	NA	NA	NA	NA	NA	NA	NA	WT	NO	NA	NA	NA	NA	NA	NA	NA	NA	NA	NA	NA
	12H010	LEUCEGENE	SRX959011	0.131789	NA	NA	< 3 abnormalities	No	No	NA	NA	NA	NA	NA	NA	NA	NA	WT	NO	NA	NA	NA	NA	NA	NA	NA	NA	NA	NA	NA
	12H007	LEUCEGENE	SRX959010	0.134753	NA	NA	< 3 abnormalities	No	No	NA	NA	NA	NA	NA	NA	NA	NA	WT	NO	NA	NA	NA	NA	NA	NA	NA	NA	NA	NA	NA
	11H240	LEUCEGENE	SRX959009	0.103255	NA	NA	< 3 abnormalities	No	No	NA	NA	NA	NA	NA	NA	NA	NA	WT	NO	NA	NA	NA	NA	NA	NA	NA	NA	NA	NA	NA
	11H234	LEUCEGENE	SRX959008	0.151634	NA	NA	< 3 abnormalities	No	No	NA	NA	NA	NA	NA	NA	NA	NA	WT	NO	NA	NA	NA	NA	NA	NA	NA	NA	NA	NA	NA
	11H232	LEUCEGENE	SRX959007	0.229475	NA	NA	< 3 abnormalities	No	No	NA	NA	NA	NA	NA	NA	NA	NA	WT	NO	NA	NA	NA	NA	NA	NA	NA	NA	NA	NA	NA
	11H231	LEUCEGENE	SRX959006	0.137398	NA	NA	< 3 abnormalities	No	No	NA	NA	NA	NA	NA	NA	NA	NA	WT	NO	NA	NA	NA	NA	NA	NA	NA	NA	NA	NA	NA
	11H217	LEUCEGENE	SRX959005	0.253461	NA	NA	< 3 abnormalities	No	No	NA	NA	NA	NA	NA	NA	NA	NA	WT	NO	NA	NA	NA	NA	NA	NA	NA	NA	NA	NA	NA
	11H205	LEUCEGENE	SRX729600	0.161922	adverse	NA	< 3 abnormalities	No	No	No	No	No	Yes	No	No	No	No	WT	NO	NA	NA	NA	NA	NA	NA	NA	NA	NA	NA	NA
	11H192	LEUCEGENE	SRX959004	0.0634902	NA	NA	< 3 abnormalities	No	No	NA	NA	NA	NA	NA	NA	NA	NA	WT	NO	NA	NA	NA	NA	NA	NA	NA	NA	NA	NA	NA
	11H187	LEUCEGENE	SRX959003	0.252211	NA	NA	< 3 abnormalities	No	No	NA	NA	NA	NA	NA	NA	NA	NA	WT	NO	NA	NA	NA	NA	NA	NA	NA	NA	NA	NA	NA
	11H186	LEUCEGENE	SRX959002	0.232658	NA	NA	< 3 abnormalities	No	No	NA	NA	NA	NA	NA	NA	NA	NA	WT	NO	NA	NA	NA	NA	NA	NA	NA	NA	NA	NA	NA
	11H183	LEUCEGENE	SRX959001	0.0479778	NA	NA	< 3 abnormalities	No	No	NA	NA	NA	NA	NA	NA	NA	NA	WT	NO	NA	NA	NA	NA	NA	NA	NA	NA	NA	NA	NA
	11H179	LEUCEGENE	SRX729611	0.463838	favorable	M4	< 3 abnormalities	No	No	No	Yes	No	No	No	No	No	No	WT	NO	NA	NA	NA	NA	NA	NA	NA	NA	NA	NA	NA
	11H177	LEUCEGENE	SRX959000	0.236975	NA	NA	< 3 abnormalities	No	No	NA	NA	NA	NA	NA	NA	NA	NA	WT	NO	NA	NA	NA	NA	NA	NA	NA	NA	NA	NA	NA
	11H175	LEUCEGENE	SRX958999	0.514953	NA	NA	< 3 abnormalities	No	No	NA	NA	NA	NA	NA	NA	NA	NA	WT	NO	NA	NA	NA	NA	NA	NA	NA	NA	NA	NA	NA
	11H170	LEUCEGENE	SRX381869	0.347722	adverse	M0	Complex	No	No	No	No	No	No	No	No	No	Yes	WT	NO	NA	NA	NA	NA	NA	NA	NA	NA	NA	NA	NA
	11H160	LEUCEGENE	SRX332667	0.0325343	intermediate-1	M4	Normal	No	No	No	No	No	No	No	No	No	No	WT	YES	WT	NA	NA	NA	NA	NA	NA	NA	NA	NA	NA
	11H157	LEUCEGENE	SRX958998	0.150578	NA	NA	< 3 abnormalities	No	No	NA	NA	NA	NA	NA	NA	NA	NA	WT	NO	NA	NA	NA	NA	NA	NA	NA	NA	NA	NA	NA
	11H151	LEUCEGENE	SRX381868	0.204728	favorable	M1	Normal	No	No	No	No	No	No	No	No	No	No	WT	NO	MUT	NA	NA	NA	NA	NA	NA	NA	NA	NA	NA
	11H145	LEUCEGENE	SRX958997	-0.0448864	NA	NA	< 3 abnormalities	No	No	NA	NA	NA	NA	NA	NA	NA	NA	WT	NO	NA	NA	NA	NA	NA	NA	NA	NA	NA	NA	NA
	11H142	LEUCEGENE	SRX332666	0.165861	intermediate-1	M1	Normal	No	No	No	No	No	No	No	No	No	No	WT	YES	MUT	NA	NA	NA	NA	NA	NA	NA	NA	NA	NA
	11H140	LEUCEGENE	SRX958996	0.202333	NA	NA	< 3 abnormalities	No	No	NA	NA	NA	NA	NA	NA	NA	NA	WT	NO	NA	NA	NA	NA	NA	NA	NA	NA	NA	NA	NA
	11H138	LEUCEGENE	SRX958995	0.229849	NA	NA	< 3 abnormalities	No	No	NA	NA	NA	NA	NA	NA	NA	NA	WT	NO	NA	NA	NA	NA	NA	NA	NA	NA	NA	NA	NA
	11H135	LEUCEGENE	SRX958994	0.157077	NA	NA	< 3 abnormalities	No	No	NA	NA	NA	NA	NA	NA	NA	NA	WT	NO	NA	NA	NA	NA	NA	NA	NA	NA	NA	NA	NA
	11H132	LEUCEGENE	SRX958993	0.205207	NA	NA	< 3 abnormalities	No	No	NA	NA	NA	NA	NA	NA	NA	NA	WT	NO	NA	NA	NA	NA	NA	NA	NA	NA	NA	NA	NA
	11H129	LEUCEGENE	SRX381867	0.196995	intermediate-2	M1	< 3 abnormalities	No	No	No	No	No	No	No	No	No	No	WT	NO	NA	NA	NA	NA	NA	NA	NA	NA	NA	NA	NA
	11H127	LEUCEGENE	SRX958992	0.0835162	NA	NA	< 3 abnormalities	No	No	NA	NA	NA	NA	NA	NA	NA	NA	WT	NO	NA	NA	NA	NA	NA	NA	NA	NA	NA	NA	NA
	11H126	LEUCEGENE	SRX332665	0.165665	favorable	M5	Normal	No	No	No	No	No	No	No	No	No	No	WT	NO	MUT	NA	NA	NA	NA	NA	NA	NA	NA	NA	NA
	11H107	LEUCEGENE	SRX729628	0.47285	favorable	M1	NA	No	No	Yes	No	No	No	No	No	No	No	WT	NO	NA	NA	NA	NA	NA	NA	NA	NA	NA	NA	NA
	11H104	LEUCEGENE	SRX729589	0.359256	favorable	M4	< 3 abnormalities	No	No	No	Yes	No	No	No	No	No	No	WT	NO	NA	NA	NA	NA	NA	NA	NA	NA	NA	NA	NA
	11H103	LEUCEGENE	SRX958991	-0.0153765	NA	NA	< 3 abnormalities	No	No	NA	NA	NA	NA	NA	NA	NA	NA	WT	NO	NA	NA	NA	NA	NA	NA	NA	NA	NA	NA	NA
	11H097	LEUCEGENE	SRX958990	0.233969	NA	NA	< 3 abnormalities	No	No	NA	NA	NA	NA	NA	NA	NA	NA	WT	NO	NA	NA	NA	NA	NA	NA	NA	NA	NA	NA	NA
	11H095	LEUCEGENE	SRX332664	0.172981	intermediate-1	M5	Normal	No	No	No	No	No	No	No	No	No	No	WT	NO	WT	NA	NA	NA	NA	NA	NA	NA	NA	NA	NA
	11H083	LEUCEGENE	SRX332663	0.0721782	intermediate-1	M5	Normal	No	No	No	No	No	No	No	No	No	No	WT	YES	MUT	NA	NA	NA	NA	NA	NA	NA	NA	NA	NA
	11H072	LEUCEGENE	SRX332662	0.238293	intermediate-1	M2	Normal	No	No	No	No	No	No	No	No	No	No	WT	YES	MUT	NA	NA	NA	NA	NA	NA	NA	NA	NA	NA
	11H058	LEUCEGENE	SRX332661	0.187776	intermediate-1	M1	Normal	No	No	No	No	No	No	No	No	No	No	WT	YES	MUT	NA	NA	NA	NA	NA	NA	NA	NA	NA	NA
	11H046	LEUCEGENE	SRX332660	0.141113	intermediate-2	M0	< 3 abnormalities	No	No	No	No	No	No	No	No	No	No	WT	NO	WT	NA	NA	NA	NA	NA	NA	NA	NA	NA	NA
	11H044	LEUCEGENE	SRX958989	0.136958	NA	NA	< 3 abnormalities	No	No	NA	NA	NA	NA	NA	NA	NA	NA	WT	NO	NA	NA	NA	NA	NA	NA	NA	NA	NA	NA	NA
	11H035	LEUCEGENE	SRX958988	0.158507	NA	NA	< 3 abnormalities	No	No	NA	NA	NA	NA	NA	NA	NA	NA	WT	NO	NA	NA	NA	NA	NA	NA	NA	NA	NA	NA	NA
	11H027	LEUCEGENE	SRX958987	0.0943815	NA	NA	< 3 abnormalities	No	No	NA	NA	NA	NA	NA	NA	NA	NA	WT	NO	NA	NA	NA	NA	NA	NA	NA	NA	NA	NA	NA
	11H022	LEUCEGENE	SRX729610	0.282431	favorable	M4	< 3 abnormalities	No	No	No	Yes	No	No	No	No	No	No	WT	NO	NA	NA	NA	NA	NA	NA	NA	NA	NA	NA	NA
	11H021	LEUCEGENE	SRX332659	0.221781	intermediate-1	M2	Normal	No	No	No	No	No	No	No	No	No	No	WT	YES	WT	NA	NA	NA	NA	NA	NA	NA	NA	NA	NA
	11H019	LEUCEGENE	SRX381866	0.256301	intermediate-2	M1	< 3 abnormalities	No	No	No	No	No	No	No	No	No	No	WT	NO	NA	NA	NA	NA	NA	NA	NA	NA	NA	NA	NA
	11H017	LEUCEGENE	SRX958986	0.133815	NA	NA	< 3 abnormalities	No	No	NA	NA	NA	NA	NA	NA	NA	NA	WT	NO	NA	NA	NA	NA	NA	NA	NA	NA	NA	NA	NA
	11H014	LEUCEGENE	SRX958985	0.289677	NA	NA	< 3 abnormalities	No	No	NA	NA	NA	NA	NA	NA	NA	NA	WT	NO	NA	NA	NA	NA	NA	NA	NA	NA	NA	NA	NA
	11H010	LEUCEGENE	SRX958984	0.190295	NA	NA	< 3 abnormalities	No	No	NA	NA	NA	NA	NA	NA	NA	NA	WT	NO	NA	NA	NA	NA	NA	NA	NA	NA	NA	NA	NA
	11H009	LEUCEGENE	SRX332658	0.17564	intermediate-1	M2	Normal	No	No	No	No	No	No	No	No	No	No	WT	YES	WT	NA	NA	NA	NA	NA	NA	NA	NA	NA	NA
	11H008	LEUCEGENE	SRX381865	0.165349	intermediate-2	NA	< 3 abnormalities	No	No	No	No	No	No	No	No	No	No	WT	NO	NA	NA	NA	NA	NA	NA	NA	NA	NA	NA	NA
	11H006	LEUCEGENE	SRX332657	0.0703577	favorable	M5	Normal	No	No	No	No	No	No	No	No	No	No	WT	NO	MUT	NA	NA	NA	NA	NA	NA	NA	NA	NA	NA
	11H002	LEUCEGENE	SRX958983	0.24509	NA	NA	< 3 abnormalities	No	No	NA	NA	NA	NA	NA	NA	NA	NA	WT	NO	NA	NA	NA	NA	NA	NA	NA	NA	NA	NA	NA
	10H174	LEUCEGENE	SRX958982	0.130057	NA	NA	< 3 abnormalities	No	No	NA	NA	NA	NA	NA	NA	NA	NA	WT	NO	NA	NA	NA	NA	NA	NA	NA	NA	NA	NA	NA
	10H173	LEUCEGENE	SRX958981	0.287135	NA	NA	< 3 abnormalities	No	No	NA	NA	NA	NA	NA	NA	NA	NA	WT	NO	NA	NA	NA	NA	NA	NA	NA	NA	NA	NA	NA
	10H166	LEUCEGENE	SRX332656	0.122551	intermediate-1	M4	Normal	No	No	No	No	No	No	No	No	No	No	WT	YES	MUT	NA	NA	NA	NA	NA	NA	NA	NA	NA	NA
	10H161	LEUCEGENE	SRX381864	0.0953018	intermediate-2	M5	< 3 abnormalities	No	No	No	No	No	No	No	No	No	No	WT	NO	NA	NA	NA	NA	NA	NA	NA	NA	NA	NA	NA
	10H149	LEUCEGENE	SRX958980	0.175155	NA	NA	< 3 abnormalities	No	No	No	No	No	No	No	No	No	No	NEG	NO	NA	NA	NA	NA	NA	NA	NA	NA	NA	NA	NA
	10H136	LEUCEGENE	SRX958979	0.0907426	NA	NA	< 3 abnormalities	No	No	No	No	No	No	No	No	No	No	NEG	NO	NA	NA	NA	NA	NA	NA	NA	NA	NA	NA	NA
	10H130	LEUCEGENE	SRX958978	0.130288	adverse	NA	Complex	No	No	No	No	No	No	No	No	Yes	No	WT	NO	NA	NA	NA	NA	NA	NA	NA	NA	NA	NA	NA
	10H127	LEUCEGENE	SRX729576	0.136761	intermediate-2	M5	< 3 abnormalities	No	No	No	No	Yes	No	No	No	No	No	WT	NO	NA	NA	NA	NA	NA	NA	NA	NA	NA	NA	NA
	10H119	LEUCEGENE	SRX729627	0.453996	favorable	M2	< 3 abnormalities	No	No	Yes	No	No	No	No	No	No	No	WT	NO	NA	NA	NA	NA	NA	NA	NA	NA	NA	NA	NA
	10H115	LEUCEGENE	SRX332655	0.196395	intermediate-1	M1	Normal	No	No	No	No	No	No	No	No	No	No	WT	YES	MUT	NA	NA	NA	NA	NA	NA	NA	NA	NA	NA
	10H113	LEUCEGENE	SRX381863	0.0791702	adverse	M1	Complex	No	No	No	No	No	No	No	No	No	No	WT	NO	NA	NA	NA	NA	NA	NA	NA	NA	NA	NA	NA
	10H109	LEUCEGENE	SRX381862	0.13293	intermediate-2	M1	< 3 abnormalities	No	No	No	No	No	No	No	No	No	No	WT	NO	NA	NA	NA	NA	NA	NA	NA	NA	NA	NA	NA
	10H107	LEUCEGENE	SRX729599	0.117284	adverse	M1	Complex	No	No	No	No	No	Yes	No	No	No	No	WT	NO	NA	NA	NA	NA	NA	NA	NA	NA	NA	NA	NA
	10H106	LEUCEGENE	SRX958977	0.344349	NA	M3	< 3 abnormalities	Yes	No	No	No	No	No	No	No	No	No	WT	NO	NA	NA	NA	NA	NA	NA	NA	NA	NA	NA	NA
	10H101	LEUCEGENE	SRX332654	0.173363	intermediate-1	M2	Normal	No	No	No	No	No	No	No	No	No	No	WT	YES	MUT	NA	NA	NA	NA	NA	NA	NA	NA	NA	NA
	10H095	LEUCEGENE	SRX332653	0.103825	intermediate-1	M1	Normal	No	No	No	No	No	No	No	No	No	No	WT	YES	MUT	NA	NA	NA	NA	NA	NA	NA	NA	NA	NA
	10H092	LEUCEGENE	SRX332652	0.198343	intermediate-1	M1	Normal	No	No	No	No	No	No	No	No	No	No	WT	YES	MUT	NA	NA	NA	NA	NA	NA	NA	NA	NA	NA
	10H089	LEUCEGENE	SRX332651	0.510829	favorable	NA	Normal	No	No	No	No	No	No	No	No	No	No	POS	NO	WT	NA	NA	NA	NA	NA	NA	NA	NA	NA	NA
	10H087	LEUCEGENE	SRX958976	0.557872	adverse	NA	Complex	No	No	No	No	No	No	No	No	Yes	No	WT	NO	NA	NA	NA	NA	NA	NA	NA	NA	NA	NA	NA
	10H078	LEUCEGENE	SRX958975	0.249474	NA	NA	< 3 abnormalities	No	No	NA	NA	NA	NA	NA	NA	NA	NA	WT	NO	NA	NA	NA	NA	NA	NA	NA	NA	NA	NA	NA
	10H072	LEUCEGENE	SRX332650	0.0756806	favorable	M5	Normal	No	No	No	No	No	No	No	No	No	No	WT	NO	MUT	NA	NA	NA	NA	NA	NA	NA	NA	NA	NA
	10H070	LEUCEGENE	SRX958974	0.181884	adverse	M1	Complex	No	No	No	No	No	No	No	No	No	No	WT	NO	NA	NA	NA	NA	NA	NA	NA	NA	NA	NA	NA
	10H068	LEUCEGENE	SRX332649	0.138027	NA	NA	< 3 abnormalities	No	No	NA	NA	NA	NA	NA	NA	NA	NA	WT	NO	NA	NA	NA	NA	NA	NA	NA	NA	NA	NA	NA
	10H066	LEUCEGENE	SRX958973	0.155276	NA	NA	< 3 abnormalities	No	No	NA	NA	NA	NA	NA	NA	NA	NA	WT	NO	NA	NA	NA	NA	NA	NA	NA	NA	NA	NA	NA
	10H063	LEUCEGENE	SRX729598	0.123647	adverse	M4	< 3 abnormalities	No	No	No	No	No	No	No	No	No	Yes	WT	NO	NA	NA	NA	NA	NA	NA	NA	NA	NA	NA	NA
	10H058	LEUCEGENE	SRX729575	0.179399	intermediate-2	M5	< 3 abnormalities	No	No	No	No	Yes	No	No	No	No	No	WT	NO	NA	NA	NA	NA	NA	NA	NA	NA	NA	NA	NA
	10H056	LEUCEGENE	SRX332648	0.120217	intermediate-1	M1	Normal	No	No	No	No	No	No	No	No	No	No	WT	NO	WT	NA	NA	NA	NA	NA	NA	NA	NA	NA	NA
	10H055	LEUCEGENE	SRX729579	0.216889	NA	NA	< 3 abnormalities	No	No	NA	NA	NA	NA	NA	NA	NA	NA	WT	NO	NA	NA	NA	NA	NA	NA	NA	NA	NA	NA	NA
	10H053	LEUCEGENE	SRX958972	0.415964	NA	M3	< 3 abnormalities	Yes	No	No	No	No	No	No	No	No	No	WT	NO	NA	NA	NA	NA	NA	NA	NA	NA	NA	NA	NA
	10H052	LEUCEGENE	SRX332647	0.132204	intermediate-1	NA	Normal	No	No	No	No	No	No	No	No	No	No	WT	YES	MUT	NA	NA	NA	NA	NA	NA	NA	NA	NA	NA
	10H051	LEUCEGENE	SRX958971	0.269477	NA	NA	< 3 abnormalities	No	No	NA	NA	NA	NA	NA	NA	NA	NA	WT	NO	NA	NA	NA	NA	NA	NA	NA	NA	NA	NA	NA
	10H048	LEUCEGENE	SRX958970	0.181734	NA	NA	< 3 abnormalities	No	No	NA	NA	NA	NA	NA	NA	NA	NA	WT	NO	NA	NA	NA	NA	NA	NA	NA	NA	NA	NA	NA
	10H046	LEUCEGENE	SRX729597	0.194639	adverse	M4	Complex	No	No	No	No	No	No	No	No	No	Yes	WT	NO	NA	NA	NA	NA	NA	NA	NA	NA	NA	NA	NA
	10H040	LEUCEGENE	SRX958969	0.502576	NA	NA	< 3 abnormalities	No	No	NA	NA	NA	NA	NA	NA	NA	NA	WT	NO	NA	NA	NA	NA	NA	NA	NA	NA	NA	NA	NA
	10H038	LEUCEGENE	SRX381861	0.13549	intermediate-1	M0	Normal	No	No	No	No	No	No	No	No	No	No	WT	NO	WT	NA	NA	NA	NA	NA	NA	NA	NA	NA	NA
	10H034	LEUCEGENE	SRX958968	-0.0236428	NA	NA	< 3 abnormalities	No	No	NA	NA	NA	NA	NA	NA	NA	NA	WT	NO	NA	NA	NA	NA	NA	NA	NA	NA	NA	NA	NA
	10H031	LEUCEGENE	SRX381860	0.14612	adverse	M5	< 3 abnormalities	No	No	No	No	No	No	No	Yes	No	No	WT	NO	NA	NA	NA	NA	NA	NA	NA	NA	NA	NA	NA
	10H030	LEUCEGENE	SRX729626	0.491661	favorable	M2	< 3 abnormalities	No	No	Yes	No	No	No	No	No	No	No	WT	NO	NA	NA	NA	NA	NA	NA	NA	NA	NA	NA	NA
	10H029	LEUCEGENE	SRX958967	0.107341	NA	NA	< 3 abnormalities	No	No	NA	NA	NA	NA	NA	NA	NA	NA	WT	NO	NA	NA	NA	NA	NA	NA	NA	NA	NA	NA	NA
	10H026	LEUCEGENE	SRX958966	0.127966	NA	M5	Normal	No	No	No	No	No	No	No	No	No	No	WT	NO	NA	NA	NA	NA	NA	NA	NA	NA	NA	NA	NA
	10H022	LEUCEGENE	SRX729578	0.0864471	NA	NA	< 3 abnormalities	No	No	NA	NA	NA	NA	NA	NA	NA	NA	WT	NO	NA	NA	NA	NA	NA	NA	NA	NA	NA	NA	NA
	10H015	LEUCEGENE	SRX958965	0.11218	NA	NA	< 3 abnormalities	No	No	NA	NA	NA	NA	NA	NA	NA	NA	WT	NO	NA	NA	NA	NA	NA	NA	NA	NA	NA	NA	NA
	10H014	LEUCEGENE	SRX958964	0.233248	adverse	M0	Complex	No	No	No	No	No	Yes	No	No	Yes	No	WT	NO	NA	NA	NA	NA	NA	NA	NA	NA	NA	NA	NA
	10H008	LEUCEGENE	SRX729609	0.172666	favorable	M4	Complex	No	No	No	Yes	No	No	No	No	No	No	WT	NO	NA	NA	NA	NA	NA	NA	NA	NA	NA	NA	NA
	10H007	LEUCEGENE	SRX958963	0.217162	NA	NA	< 3 abnormalities	No	No	NA	NA	NA	NA	NA	NA	NA	NA	WT	NO	NA	NA	NA	NA	NA	NA	NA	NA	NA	NA	NA
	10H005	LEUCEGENE	SRX958962	0.446285	NA	NA	< 3 abnormalities	No	No	NA	NA	NA	NA	NA	NA	NA	NA	WT	NO	NA	NA	NA	NA	NA	NA	NA	NA	NA	NA	NA
	10H001	LEUCEGENE	SRX958961	0.141082	NA	NA	< 3 abnormalities	No	No	NA	NA	NA	NA	NA	NA	NA	NA	WT	NO	NA	NA	NA	NA	NA	NA	NA	NA	NA	NA	NA
	09H119	LEUCEGENE	SRX958960	0.312574	NA	M3	< 3 abnormalities	Yes	No	No	No	No	No	No	No	No	No	WT	NO	NA	NA	NA	NA	NA	NA	NA	NA	NA	NA	NA
	09H115	LEUCEGENE	SRX332646	0.0217121	intermediate-1	M1	Normal	No	No	No	No	No	No	No	No	No	No	WT	YES	WT	NA	NA	NA	NA	NA	NA	NA	NA	NA	NA
	09H113	LEUCEGENE	SRX332645	0.0951298	intermediate-1	M1	Normal	No	No	No	No	No	No	No	No	No	No	WT	NO	WT	NA	NA	NA	NA	NA	NA	NA	NA	NA	NA
	09H111	LEUCEGENE	SRX332644	0.186396	favorable	M5	Normal	No	No	No	No	No	No	No	No	No	No	WT	NO	MUT	NA	NA	NA	NA	NA	NA	NA	NA	NA	NA
	09H106	LEUCEGENE	SRX958959	0.277761	NA	M5	Normal	No	No	No	No	No	No	No	No	No	No	WT	NO	NA	NA	NA	NA	NA	NA	NA	NA	NA	NA	NA
	09H102	LEUCEGENE	SRX958958	0.204697	NA	NA	< 3 abnormalities	No	No	NA	NA	NA	NA	NA	NA	NA	NA	WT	NO	NA	NA	NA	NA	NA	NA	NA	NA	NA	NA	NA
	09H098	LEUCEGENE	SRX729574	0.213982	intermediate-2	M5	< 3 abnormalities	No	No	No	No	Yes	No	No	No	No	No	WT	NO	NA	NA	NA	NA	NA	NA	NA	NA	NA	NA	NA
	09H094	LEUCEGENE	SRX958957	0.116684	NA	NA	< 3 abnormalities	No	No	NA	NA	NA	NA	NA	NA	NA	NA	WT	NO	NA	NA	NA	NA	NA	NA	NA	NA	NA	NA	NA
	09H092	LEUCEGENE	SRX958956	0.235333	NA	NA	< 3 abnormalities	No	No	NA	NA	NA	NA	NA	NA	NA	NA	WT	NO	NA	NA	NA	NA	NA	NA	NA	NA	NA	NA	NA
	09H090	LEUCEGENE	SRX958955	0.0184815	NA	NA	< 3 abnormalities	No	No	NA	NA	NA	NA	NA	NA	NA	NA	WT	NO	NA	NA	NA	NA	NA	NA	NA	NA	NA	NA	NA
	09H089	LEUCEGENE	SRX958954	0.251286	NA	NA	< 3 abnormalities	No	No	NA	NA	NA	NA	NA	NA	NA	NA	WT	NO	NA	NA	NA	NA	NA	NA	NA	NA	NA	NA	NA
	09H088	LEUCEGENE	SRX958953	0.230168	NA	NA	< 3 abnormalities	No	No	NA	NA	NA	NA	NA	NA	NA	NA	WT	NO	NA	NA	NA	NA	NA	NA	NA	NA	NA	NA	NA
	09H085	LEUCEGENE	SRX958952	0.111895	adverse	M7	Complex	No	No	No	No	No	No	No	No	Yes	Yes	WT	NO	NA	NA	NA	NA	NA	NA	NA	NA	NA	NA	NA
	09H084	LEUCEGENE	SRX958951	0.210244	NA	NA	< 3 abnormalities	No	No	NA	NA	NA	NA	NA	NA	NA	NA	WT	NO	NA	NA	NA	NA	NA	NA	NA	NA	NA	NA	NA
	09H083	LEUCEGENE	SRX332643	0.0964335	intermediate-1	M1	Normal	No	No	No	No	No	No	No	No	No	No	WT	YES	MUT	NA	NA	NA	NA	NA	NA	NA	NA	NA	NA
	09H079	LEUCEGENE	SRX958950	0.137891	NA	NA	< 3 abnormalities	No	No	NA	NA	NA	NA	NA	NA	NA	NA	WT	NO	NA	NA	NA	NA	NA	NA	NA	NA	NA	NA	NA
	09H078	LEUCEGENE	SRX958949	0.239299	NA	NA	< 3 abnormalities	No	No	NA	NA	NA	NA	NA	NA	NA	NA	WT	NO	NA	NA	NA	NA	NA	NA	NA	NA	NA	NA	NA
	09H070	LEUCEGENE	SRX958948	0.148446	NA	M1	Normal	No	No	No	No	No	No	No	No	No	No	WT	NO	NA	NA	NA	NA	NA	NA	NA	NA	NA	NA	NA
	09H066	LEUCEGENE	SRX729588	0.32247	favorable	M4	< 3 abnormalities	No	No	No	Yes	No	No	No	No	No	No	WT	NO	NA	NA	NA	NA	NA	NA	NA	NA	NA	NA	NA
	09H062	LEUCEGENE	SRX958947	0.403252	NA	M3	< 3 abnormalities	Yes	No	No	No	No	No	No	No	No	No	WT	NO	NA	NA	NA	NA	NA	NA	NA	NA	NA	NA	NA
	09H060	LEUCEGENE	SRX958946	0.206508	NA	NA	< 3 abnormalities	No	No	NA	NA	NA	NA	NA	NA	NA	NA	WT	NO	NA	NA	NA	NA	NA	NA	NA	NA	NA	NA	NA
	09H058	LEUCEGENE	SRX958945	0.212384	NA	M2	Normal	No	No	No	No	No	No	No	No	No	No	WT	NO	NA	NA	NA	NA	NA	NA	NA	NA	NA	NA	NA
	09H057	LEUCEGENE	SRX958944	0.124946	adverse	NA	Complex	No	No	No	No	No	No	No	No	No	No	WT	NO	NA	NA	NA	NA	NA	NA	NA	NA	NA	NA	NA
	09H054	LEUCEGENE	SRX381859	0.117877	adverse	NA	Complex	No	No	No	No	No	No	No	No	No	No	WT	NO	NA	NA	NA	NA	NA	NA	NA	NA	NA	NA	NA
	09H048	LEUCEGENE	SRX958943	0.213789	NA	NA	< 3 abnormalities	No	No	NA	NA	NA	NA	NA	NA	NA	NA	WT	NO	NA	NA	NA	NA	NA	NA	NA	NA	NA	NA	NA
	09H046	LEUCEGENE	SRX381858	0.0682109	intermediate-2	NA	< 3 abnormalities	No	No	No	No	No	No	No	No	No	No	WT	NO	NA	NA	NA	NA	NA	NA	NA	NA	NA	NA	NA
	09H045	LEUCEGENE	SRX958942	0.3537	adverse	M1	Complex	No	No	No	No	No	No	No	No	No	Yes	WT	NO	NA	NA	NA	NA	NA	NA	NA	NA	NA	NA	NA
	09H043	LEUCEGENE	SRX332642	0.146248	intermediate-1	M1	Normal	No	No	No	No	No	No	No	No	No	No	WT	YES	MUT	NA	NA	NA	NA	NA	NA	NA	NA	NA	NA
	09H042	LEUCEGENE	SRX958941	0.180548	NA	M5	Normal	No	No	No	No	No	No	No	No	No	No	WT	NO	NA	NA	NA	NA	NA	NA	NA	NA	NA	NA	NA
	09H040	LEUCEGENE	SRX729625	0.364572	favorable	M1	< 3 abnormalities	No	No	Yes	No	No	No	No	No	No	No	WT	NO	NA	NA	NA	NA	NA	NA	NA	NA	NA	NA	NA
	09H032	LEUCEGENE	SRX729573	0.0954861	intermediate-2	M5	< 3 abnormalities	No	No	No	No	Yes	No	No	No	No	No	WT	NO	NA	NA	NA	NA	NA	NA	NA	NA	NA	NA	NA
	09H031	LEUCEGENE	SRX381857	0.195724	intermediate-1	M1	Normal	No	No	No	No	No	No	No	No	No	No	WT	YES	MUT	NA	NA	NA	NA	NA	NA	NA	NA	NA	NA
	09H026	LEUCEGENE	SRX958940	0.255713	NA	M1	Normal	No	No	No	No	No	No	No	No	No	No	WT	NO	NA	NA	NA	NA	NA	NA	NA	NA	NA	NA	NA
	09H024	LEUCEGENE	SRX958939	0.0914116	intermediate-2	M5	< 3 abnormalities	No	No	No	No	No	No	No	No	No	No	WT	NO	NA	NA	NA	NA	NA	NA	NA	NA	NA	NA	NA
	09H022	LEUCEGENE	SRX958938	0.164833	NA	NA	< 3 abnormalities	No	No	NA	NA	NA	NA	NA	NA	NA	NA	WT	NO	NA	NA	NA	NA	NA	NA	NA	NA	NA	NA	NA
	09H018	LEUCEGENE	SRX381856	0.121653	adverse	M0	Complex	No	No	No	No	No	No	No	Yes	No	No	WT	NO	NA	NA	NA	NA	NA	NA	NA	NA	NA	NA	NA
	09H016	LEUCEGENE	SRX729587	0.128544	favorable	M4	< 3 abnormalities	No	No	No	Yes	No	No	No	No	No	No	WT	NO	NA	NA	NA	NA	NA	NA	NA	NA	NA	NA	NA
	09H015	LEUCEGENE	SRX958937	0.179336	NA	NA	< 3 abnormalities	No	No	NA	NA	NA	NA	NA	NA	NA	NA	WT	NO	NA	NA	NA	NA	NA	NA	NA	NA	NA	NA	NA
	09H013	LEUCEGENE	SRX958936	0.203056	NA	M4	Normal	No	No	No	No	No	No	No	No	No	No	WT	NO	NA	NA	NA	NA	NA	NA	NA	NA	NA	NA	NA
	09H010	LEUCEGENE	SRX729572	0.207021	intermediate-2	M5	< 3 abnormalities	No	No	No	No	Yes	No	No	No	No	No	WT	NO	NA	NA	NA	NA	NA	NA	NA	NA	NA	NA	NA
	09H008	LEUCEGENE	SRX958935	0.0994006	NA	M5	Normal	No	No	No	No	No	No	No	No	No	No	WT	NO	NA	NA	NA	NA	NA	NA	NA	NA	NA	NA	NA
	09H005	LEUCEGENE	SRX958934	0.450763	NA	M3	< 3 abnormalities	Yes	No	No	No	No	No	No	No	No	No	WT	NO	NA	NA	NA	NA	NA	NA	NA	NA	NA	NA	NA
	09H002	LEUCEGENE	SRX958933	0.141396	NA	M1	Normal	No	No	No	No	No	No	No	No	No	No	WT	NO	NA	NA	NA	NA	NA	NA	NA	NA	NA	NA	NA
	08H139	LEUCEGENE	SRX729571	0.154386	adverse	M5	< 3 abnormalities	No	No	No	No	No	No	No	Yes	No	Yes	WT	NO	NA	NA	NA	NA	NA	NA	NA	NA	NA	NA	NA
	08H138	LEUCEGENE	SRX958932	0.21471	NA	M4	Normal	No	No	No	No	No	No	No	No	No	No	WT	NO	NA	NA	NA	NA	NA	NA	NA	NA	NA	NA	NA
	08H137	LEUCEGENE	SRX958931	0.227112	NA	NA	< 3 abnormalities	No	No	NA	NA	NA	NA	NA	NA	NA	NA	WT	NO	NA	NA	NA	NA	NA	NA	NA	NA	NA	NA	NA
	08H129	LEUCEGENE	SRX729555	0.200883	adverse	M1	< 3 abnormalities	No	No	No	No	No	No	No	Yes	No	No	WT	NO	NA	NA	NA	NA	NA	NA	NA	NA	NA	NA	NA
	08H118	LEUCEGENE	SRX381855	0.230676	adverse	M0	Complex	No	No	No	No	No	No	No	No	Yes	No	WT	NO	NA	NA	NA	NA	NA	NA	NA	NA	NA	NA	NA
	08H113	LEUCEGENE	SRX958930	0.0992729	NA	M1	Normal	No	No	No	No	No	No	No	No	No	No	WT	NO	NA	NA	NA	NA	NA	NA	NA	NA	NA	NA	NA
	08H112	LEUCEGENE	SRX381854	0.207753	intermediate-1	NA	Normal	No	No	No	No	No	No	No	No	No	No	WT	NO	WT	NA	NA	NA	NA	NA	NA	NA	NA	NA	NA
	08H108	LEUCEGENE	SRX958929	0.141001	intermediate-2	M5	< 3 abnormalities	No	No	No	No	No	No	No	No	No	No	WT	NO	NA	NA	NA	NA	NA	NA	NA	NA	NA	NA	NA
	08H104	LEUCEGENE	SRX958928	0.185125	NA	NA	< 3 abnormalities	No	No	NA	NA	NA	NA	NA	NA	NA	NA	WT	NO	NA	NA	NA	NA	NA	NA	NA	NA	NA	NA	NA
	08H099	LEUCEGENE	SRX729608	0.503699	favorable	M4	< 3 abnormalities	No	No	No	Yes	No	No	No	No	No	No	WT	NO	NA	NA	NA	NA	NA	NA	NA	NA	NA	NA	NA
	08H089	LEUCEGENE	SRX958927	0.180137	NA	M5	Normal	No	No	No	No	No	No	No	No	No	No	WT	NO	NA	NA	NA	NA	NA	NA	NA	NA	NA	NA	NA
	08H088	LEUCEGENE	SRX958926	0.295342	NA	NA	< 3 abnormalities	No	No	NA	NA	NA	NA	NA	NA	NA	NA	WT	NO	NA	NA	NA	NA	NA	NA	NA	NA	NA	NA	NA
	08H087	LEUCEGENE	SRX958925	0.136318	NA	M2	Normal	No	No	No	No	No	No	No	No	No	No	WT	NO	NA	NA	NA	NA	NA	NA	NA	NA	NA	NA	NA
	08H085	LEUCEGENE	SRX729554	0.230855	adverse	M1	< 3 abnormalities	No	No	No	No	No	No	No	Yes	No	No	WT	NO	NA	NA	NA	NA	NA	NA	NA	NA	NA	NA	NA
	08H082	LEUCEGENE	SRX958924	0.0780529	favorable	M1	Normal	No	No	No	No	No	No	No	No	No	No	NEG	NO	NA	NA	NA	NA	NA	NA	NA	NA	NA	NA	NA
	08H081	LEUCEGENE	SRX729586	0.483236	favorable	M4	< 3 abnormalities	No	No	No	Yes	No	No	No	No	No	No	WT	NO	NA	NA	NA	NA	NA	NA	NA	NA	NA	NA	NA
	08H072	LEUCEGENE	SRX729624	0.5055	favorable	M2	< 3 abnormalities	No	No	Yes	No	No	No	No	No	No	No	WT	NO	NA	NA	NA	NA	NA	NA	NA	NA	NA	NA	NA
	08H065	LEUCEGENE	SRX958923	0.54008	intermediate-2	M1	< 3 abnormalities	No	No	No	No	No	No	No	No	No	No	POS	NO	NA	NA	NA	NA	NA	NA	NA	NA	NA	NA	NA
	08H063	LEUCEGENE	SRX958922	0.0348927	intermediate-2	M5	< 3 abnormalities	No	No	No	No	No	No	No	No	No	No	WT	NO	NA	NA	NA	NA	NA	NA	NA	NA	NA	NA	NA
	08H062	LEUCEGENE	SRX958921	0.248251	NA	NA	< 3 abnormalities	No	No	NA	NA	NA	NA	NA	NA	NA	NA	WT	NO	NA	NA	NA	NA	NA	NA	NA	NA	NA	NA	NA
	08H056	LEUCEGENE	SRX958920	0.0924643	intermediate-2	M1	< 3 abnormalities	No	No	No	No	No	No	No	No	No	No	WT	NO	NA	NA	NA	NA	NA	NA	NA	NA	NA	NA	NA
	08H055	LEUCEGENE	SRX958919	0.0764225	NA	NA	< 3 abnormalities	No	No	NA	NA	NA	NA	NA	NA	NA	NA	WT	NO	NA	NA	NA	NA	NA	NA	NA	NA	NA	NA	NA
	08H054	LEUCEGENE	SRX958918	0.0567466	adverse	NA	Complex	No	No	No	No	No	No	No	No	Yes	Yes	WT	NO	NA	NA	NA	NA	NA	NA	NA	NA	NA	NA	NA
	08H053	LEUCEGENE	SRX958917	0.229061	NA	M1	Normal	No	No	No	No	No	No	No	No	No	No	WT	NO	NA	NA	NA	NA	NA	NA	NA	NA	NA	NA	NA
	08H050	LEUCEGENE	SRX958916	0.244666	NA	NA	< 3 abnormalities	No	No	NA	NA	NA	NA	NA	NA	NA	NA	WT	NO	NA	NA	NA	NA	NA	NA	NA	NA	NA	NA	NA
	08H049	LEUCEGENE	SRX958915	0.129073	NA	M5	Normal	No	No	No	No	No	No	No	No	No	No	WT	NO	NA	NA	NA	NA	NA	NA	NA	NA	NA	NA	NA
	08H048	LEUCEGENE	SRX381853	0.357611	favorable	M1	Normal	No	No	No	No	No	No	No	No	No	No	POS	NO	WT	NA	NA	NA	NA	NA	NA	NA	NA	NA	NA
	08H042	LEUCEGENE	SRX729623	0.43487	favorable	M2	< 3 abnormalities	No	No	Yes	No	No	No	No	No	No	No	WT	NO	NA	NA	NA	NA	NA	NA	NA	NA	NA	NA	NA
	08H034	LEUCEGENE	SRX729622	0.525164	favorable	M1	< 3 abnormalities	No	No	Yes	No	No	No	No	No	No	No	WT	NO	NA	NA	NA	NA	NA	NA	NA	NA	NA	NA	NA
	08H033	LEUCEGENE	SRX958914	0.173272	NA	NA	< 3 abnormalities	No	No	NA	NA	NA	NA	NA	NA	NA	NA	WT	NO	NA	NA	NA	NA	NA	NA	NA	NA	NA	NA	NA
	08H022	LEUCEGENE	SRX958913	0.132843	NA	NA	< 3 abnormalities	No	No	NA	NA	NA	NA	NA	NA	NA	NA	WT	NO	NA	NA	NA	NA	NA	NA	NA	NA	NA	NA	NA
	08H021	LEUCEGENE	SRX729570	0.193874	intermediate-2	M5	< 3 abnormalities	No	No	No	No	Yes	No	No	No	No	No	WT	NO	NA	NA	NA	NA	NA	NA	NA	NA	NA	NA	NA
	08H018	LEUCEGENE	SRX958912	0.190732	NA	NA	< 3 abnormalities	No	No	NA	NA	NA	NA	NA	NA	NA	NA	WT	NO	NA	NA	NA	NA	NA	NA	NA	NA	NA	NA	NA
	08H012	LEUCEGENE	SRX381852	0.202431	intermediate-2	M1	< 3 abnormalities	No	No	No	No	No	No	No	No	No	No	WT	NO	NA	NA	NA	NA	NA	NA	NA	NA	NA	NA	NA
	08H011	LEUCEGENE	SRX958911	0.153945	intermediate-2	M5	< 3 abnormalities	No	No	No	No	No	No	No	No	No	No	WT	NO	NA	NA	NA	NA	NA	NA	NA	NA	NA	NA	NA
	08H004	LEUCEGENE	SRX958910	0.106291	NA	M5	NA	No	No	NA	NA	NA	NA	NA	NA	NA	NA	WT	NO	NA	NA	NA	NA	NA	NA	NA	NA	NA	NA	NA
	07H160	LEUCEGENE	SRX332641	0.13458	adverse	M1	< 3 abnormalities	No	No	No	No	No	No	No	Yes	No	Yes	WT	NO	NA	NA	NA	NA	NA	NA	NA	NA	NA	NA	NA
	07H158	LEUCEGENE	SRX958909	0.203671	NA	M1	Normal	No	No	No	No	No	No	No	No	No	No	WT	NO	NA	NA	NA	NA	NA	NA	NA	NA	NA	NA	NA
	07H156	LEUCEGENE	SRX958908	0.0758426	adverse	M2	Complex	No	No	No	No	No	No	No	No	No	No	WT	NO	NA	NA	NA	NA	NA	NA	NA	NA	NA	NA	NA
	07H155	LEUCEGENE	SRX958907	0.082012	NA	NA	< 3 abnormalities	No	No	NA	NA	NA	NA	NA	NA	NA	NA	WT	NO	NA	NA	NA	NA	NA	NA	NA	NA	NA	NA	NA
	07H152	LEUCEGENE	SRX958906	0.127675	NA	NA	< 3 abnormalities	No	No	NA	NA	NA	NA	NA	NA	NA	NA	WT	NO	NA	NA	NA	NA	NA	NA	NA	NA	NA	NA	NA
	07H151	LEUCEGENE	SRX958905	0.100965	intermediate-2	M1	< 3 abnormalities	No	No	No	No	No	No	No	No	No	No	WT	NO	NA	NA	NA	NA	NA	NA	NA	NA	NA	NA	NA
	07H148	LEUCEGENE	SRX958904	0.0842837	NA	NA	< 3 abnormalities	No	No	NA	NA	NA	NA	NA	NA	NA	NA	WT	NO	NA	NA	NA	NA	NA	NA	NA	NA	NA	NA	NA
	07H144	LEUCEGENE	SRX729585	0.189125	favorable	M4	Complex	No	No	No	Yes	No	No	No	No	No	No	WT	NO	NA	NA	NA	NA	NA	NA	NA	NA	NA	NA	NA
	07H137	LEUCEGENE	SRX729621	0.55662	favorable	M1	< 3 abnormalities	No	No	Yes	No	No	No	No	No	No	No	WT	NO	NA	NA	NA	NA	NA	NA	NA	NA	NA	NA	NA
	07H135	LEUCEGENE	SRX332640	0.21521	intermediate-1	M1	Normal	No	No	No	No	No	No	No	No	No	No	WT	YES	MUT	NA	NA	NA	NA	NA	NA	NA	NA	NA	NA
	07H134	LEUCEGENE	SRX958903	0.18358	NA	M5	Normal	No	No	No	No	No	No	No	No	No	No	WT	NO	NA	NA	NA	NA	NA	NA	NA	NA	NA	NA	NA
	07H133	LEUCEGENE	SRX958902	0.0638963	intermediate-2	M1	< 3 abnormalities	No	No	No	No	No	No	No	No	No	No	WT	NO	NA	NA	NA	NA	NA	NA	NA	NA	NA	NA	NA
	07H131	LEUCEGENE	SRX958901	0.553502	NA	NA	< 3 abnormalities	No	No	NA	NA	NA	NA	NA	NA	NA	NA	WT	NO	NA	NA	NA	NA	NA	NA	NA	NA	NA	NA	NA
	07H125	LEUCEGENE	SRX958900	0.0386265	NA	M1	Normal	No	No	No	No	No	No	No	No	No	No	WT	NO	NA	NA	NA	NA	NA	NA	NA	NA	NA	NA	NA
	07H124	LEUCEGENE	SRX958899	0.145184	NA	NA	< 3 abnormalities	No	No	NA	NA	NA	NA	NA	NA	NA	NA	WT	NO	NA	NA	NA	NA	NA	NA	NA	NA	NA	NA	NA
	07H117	LEUCEGENE	SRX958898	0.299101	NA	NA	< 3 abnormalities	No	No	NA	NA	NA	NA	NA	NA	NA	NA	WT	NO	NA	NA	NA	NA	NA	NA	NA	NA	NA	NA	NA
	07H112	LEUCEGENE	SRX958897	0.134941	NA	NA	< 3 abnormalities	No	No	NA	NA	NA	NA	NA	NA	NA	NA	WT	NO	NA	NA	NA	NA	NA	NA	NA	NA	NA	NA	NA
	07H107	LEUCEGENE	SRX958896	0.194624	NA	M1	Normal	No	No	No	No	No	No	No	No	No	No	WT	NO	NA	NA	NA	NA	NA	NA	NA	NA	NA	NA	NA
	07H106	LEUCEGENE	SRX958895	0.331464	NA	NA	< 3 abnormalities	No	No	NA	NA	NA	NA	NA	NA	NA	NA	WT	NO	NA	NA	NA	NA	NA	NA	NA	NA	NA	NA	NA
	07H099	LEUCEGENE	SRX381851	0.444652	favorable	NA	< 3 abnormalities	No	No	No	Yes	No	No	No	No	No	No	WT	NO	NA	NA	NA	NA	NA	NA	NA	NA	NA	NA	NA
	07H098	LEUCEGENE	SRX958894	0.0841946	intermediate-2	NA	< 3 abnormalities	No	No	No	No	No	No	No	No	No	No	WT	NO	NA	NA	NA	NA	NA	NA	NA	NA	NA	NA	NA
	07H095	LEUCEGENE	SRX958893	0.113226	NA	NA	< 3 abnormalities	No	No	NA	NA	NA	NA	NA	NA	NA	NA	WT	NO	NA	NA	NA	NA	NA	NA	NA	NA	NA	NA	NA
	07H089	LEUCEGENE	SRX958892	0.126903	NA	NA	< 3 abnormalities	No	No	NA	NA	NA	NA	NA	NA	NA	NA	WT	NO	NA	NA	NA	NA	NA	NA	NA	NA	NA	NA	NA
	07H082	LEUCEGENE	SRX958891	0.424866	NA	M3	< 3 abnormalities	Yes	No	No	No	No	No	No	No	No	No	WT	NO	NA	NA	NA	NA	NA	NA	NA	NA	NA	NA	NA
	07H069	LEUCEGENE	SRX381850	0.167206	intermediate-2	NA	< 3 abnormalities	No	No	No	No	No	No	No	No	No	No	WT	NO	NA	NA	NA	NA	NA	NA	NA	NA	NA	NA	NA
	07H063	LEUCEGENE	SRX958890	0.175358	NA	NA	< 3 abnormalities	No	No	NA	NA	NA	NA	NA	NA	NA	NA	WT	NO	NA	NA	NA	NA	NA	NA	NA	NA	NA	NA	NA
	07H062	LEUCEGENE	SRX332639	0.151242	intermediate-1	M1	Normal	No	No	No	No	No	No	No	No	No	No	WT	YES	MUT	NA	NA	NA	NA	NA	NA	NA	NA	NA	NA
	07H060	LEUCEGENE	SRX958889	0.202043	NA	NA	< 3 abnormalities	No	No	NA	NA	NA	NA	NA	NA	NA	NA	WT	NO	NA	NA	NA	NA	NA	NA	NA	NA	NA	NA	NA
	07H055	LEUCEGENE	SRX958888	0.222961	NA	M5	Normal	No	No	No	No	No	No	No	No	No	No	WT	NO	NA	NA	NA	NA	NA	NA	NA	NA	NA	NA	NA
	07H045	LEUCEGENE	SRX729569	0.261769	adverse	M5	< 3 abnormalities	No	No	No	No	No	No	No	Yes	No	No	WT	NO	NA	NA	NA	NA	NA	NA	NA	NA	NA	NA	NA
	07H043	LEUCEGENE	SRX958887	0.438271	NA	M3	< 3 abnormalities	Yes	No	No	No	No	No	No	No	No	No	WT	NO	NA	NA	NA	NA	NA	NA	NA	NA	NA	NA	NA
	07H042	LEUCEGENE	SRX381849	0.172483	intermediate-1	NA	Normal	No	No	No	No	No	No	No	No	No	No	WT	YES	MUT	NA	NA	NA	NA	NA	NA	NA	NA	NA	NA
	07H041	LEUCEGENE	SRX729568	0.143228	intermediate-2	M5	< 3 abnormalities	No	No	No	No	Yes	No	No	No	No	No	WT	NO	NA	NA	NA	NA	NA	NA	NA	NA	NA	NA	NA
	07H038	LEUCEGENE	SRX729596	0.583238	adverse	M0	Complex	No	No	No	No	No	No	No	No	No	No	WT	NO	NA	NA	NA	NA	NA	NA	NA	NA	NA	NA	NA
	07H034	LEUCEGENE	SRX958886	0.246315	NA	NA	< 3 abnormalities	No	No	NA	NA	NA	NA	NA	NA	NA	NA	WT	NO	NA	NA	NA	NA	NA	NA	NA	NA	NA	NA	NA
	07H024	LEUCEGENE	SRX958885	0.200639	NA	NA	< 3 abnormalities	No	No	NA	NA	NA	NA	NA	NA	NA	NA	WT	NO	NA	NA	NA	NA	NA	NA	NA	NA	NA	NA	NA
	07H020	LEUCEGENE	SRX958884	0.422061	favorable	M2	Normal	No	No	No	No	No	No	No	No	No	No	POS	NO	NA	NA	NA	NA	NA	NA	NA	NA	NA	NA	NA
	07H019	LEUCEGENE	SRX958883	0.168876	NA	NA	< 3 abnormalities	No	No	NA	NA	NA	NA	NA	NA	NA	NA	WT	NO	NA	NA	NA	NA	NA	NA	NA	NA	NA	NA	NA
	07H009	LEUCEGENE	SRX957232	0.272721	NA	NA	< 3 abnormalities	No	No	NA	NA	NA	NA	NA	NA	NA	NA	WT	NO	NA	NA	NA	NA	NA	NA	NA	NA	NA	NA	NA
	07H005	LEUCEGENE	SRX957231	0.107274	NA	NA	Normal	No	No	No	No	No	No	No	No	No	No	WT	NO	NA	NA	NA	NA	NA	NA	NA	NA	NA	NA	NA
	07H003	LEUCEGENE	SRX729567	0.0350175	adverse	M4	< 3 abnormalities	No	No	No	No	No	No	No	Yes	No	No	WT	NO	NA	NA	NA	NA	NA	NA	NA	NA	NA	NA	NA
	06H152	LEUCEGENE	SRX729553	0.231761	adverse	NA	< 3 abnormalities	No	No	No	No	No	No	No	Yes	No	No	WT	NO	NA	NA	NA	NA	NA	NA	NA	NA	NA	NA	NA
	06H151	LEUCEGENE	SRX729584	0.15444	favorable	M1	< 3 abnormalities	No	No	No	Yes	No	No	No	No	No	No	WT	NO	NA	NA	NA	NA	NA	NA	NA	NA	NA	NA	NA
	06H146	LEUCEGENE	SRX957230	0.196379	NA	M2	Normal	No	No	No	No	No	No	No	No	No	No	WT	NO	NA	NA	NA	NA	NA	NA	NA	NA	NA	NA	NA
	06H144	LEUCEGENE	SRX332638	0.36114	favorable	M1	Normal	No	No	No	No	No	No	No	No	No	No	WT	NO	MUT	NA	NA	NA	NA	NA	NA	NA	NA	NA	NA
	06H143	LEUCEGENE	SRX958882	0.209844	NA	NA	< 3 abnormalities	No	No	NA	NA	NA	NA	NA	NA	NA	NA	WT	NO	NA	NA	NA	NA	NA	NA	NA	NA	NA	NA	NA
	06H135	LEUCEGENE	SRX381848	0.174217	adverse	M0	Complex	No	No	No	No	No	No	No	No	Yes	No	WT	NO	NA	NA	NA	NA	NA	NA	NA	NA	NA	NA	NA
	06H133	LEUCEGENE	SRX957229	0.107051	NA	NA	< 3 abnormalities	No	No	NA	NA	NA	NA	NA	NA	NA	NA	WT	NO	NA	NA	NA	NA	NA	NA	NA	NA	NA	NA	NA
	06H117	LEUCEGENE	SRX729566	0.0747843	adverse	M4	< 3 abnormalities	No	No	No	No	No	No	No	Yes	No	No	WT	NO	NA	NA	NA	NA	NA	NA	NA	NA	NA	NA	NA
	06H115	LEUCEGENE	SRX729607	0.160899	favorable	M2EO	< 3 abnormalities	No	No	No	Yes	No	No	No	No	No	No	WT	NO	NA	NA	NA	NA	NA	NA	NA	NA	NA	NA	NA
	06H106	LEUCEGENE	SRX958881	0.170636	NA	NA	< 3 abnormalities	No	No	NA	NA	NA	NA	NA	NA	NA	NA	WT	NO	NA	NA	NA	NA	NA	NA	NA	NA	NA	NA	NA
	06H103	LEUCEGENE	SRX958880	0.331424	NA	NA	< 3 abnormalities	No	No	NA	NA	NA	NA	NA	NA	NA	NA	WT	NO	NA	NA	NA	NA	NA	NA	NA	NA	NA	NA	NA
	06H099	LEUCEGENE	SRX958879	0.0707364	NA	NA	< 3 abnormalities	No	No	NA	NA	NA	NA	NA	NA	NA	NA	WT	NO	NA	NA	NA	NA	NA	NA	NA	NA	NA	NA	NA
	06H089	LEUCEGENE	SRX958878	0.10615	NA	NA	< 3 abnormalities	No	No	NA	NA	NA	NA	NA	NA	NA	NA	WT	NO	NA	NA	NA	NA	NA	NA	NA	NA	NA	NA	NA
	06H088	LEUCEGENE	SRX381847	0.0665452	adverse	M1	< 3 abnormalities	No	No	No	No	No	No	No	Yes	No	No	WT	NO	NA	NA	NA	NA	NA	NA	NA	NA	NA	NA	NA
	06H077	LEUCEGENE	SRX958877	0.104933	intermediate-2	NA	< 3 abnormalities	No	No	No	No	No	No	No	No	No	No	WT	NO	NA	NA	NA	NA	NA	NA	NA	NA	NA	NA	NA
	06H075	LEUCEGENE	SRX958876	0.250583	NA	NA	< 3 abnormalities	No	No	NA	NA	NA	NA	NA	NA	NA	NA	WT	NO	NA	NA	NA	NA	NA	NA	NA	NA	NA	NA	NA
	06H074	LEUCEGENE	SRX958875	0.108412	NA	NA	< 3 abnormalities	No	No	NA	NA	NA	NA	NA	NA	NA	NA	WT	NO	NA	NA	NA	NA	NA	NA	NA	NA	NA	NA	NA
	06H073	LEUCEGENE	SRX958874	0.220112	intermediate-2	M5	< 3 abnormalities	No	No	No	No	No	No	No	No	No	No	WT	NO	NA	NA	NA	NA	NA	NA	NA	NA	NA	NA	NA
	06H066	LEUCEGENE	SRX729565	0.162149	adverse	NA	Complex	No	No	No	No	No	No	No	Yes	No	No	WT	NO	NA	NA	NA	NA	NA	NA	NA	NA	NA	NA	NA
	06H048	LEUCEGENE	SRX958873	0.167481	NA	NA	< 3 abnormalities	No	No	NA	NA	NA	NA	NA	NA	NA	NA	WT	NO	NA	NA	NA	NA	NA	NA	NA	NA	NA	NA	NA
	06H045	LEUCEGENE	SRX381846	0.483761	intermediate-2	M2	< 3 abnormalities	No	No	No	No	No	No	No	No	No	No	WT	NO	NA	NA	NA	NA	NA	NA	NA	NA	NA	NA	NA
	06H038	LEUCEGENE	SRX958872	0.0931005	NA	NA	< 3 abnormalities	No	No	NA	NA	NA	NA	NA	NA	NA	NA	WT	NO	NA	NA	NA	NA	NA	NA	NA	NA	NA	NA	NA
	06H035	LEUCEGENE	SRX729620	0.441086	favorable	NA	< 3 abnormalities	No	No	Yes	No	No	No	No	No	No	No	WT	NO	NA	NA	NA	NA	NA	NA	NA	NA	NA	NA	NA
	06H029	LEUCEGENE	SRX958871	0.270755	adverse	M1	Complex	No	No	No	No	No	No	No	No	No	No	WT	NO	NA	NA	NA	NA	NA	NA	NA	NA	NA	NA	NA
	06H028	LEUCEGENE	SRX332637	0.200823	favorable	M1	Normal	No	No	No	No	No	No	No	No	No	No	WT	NO	MUT	NA	NA	NA	NA	NA	NA	NA	NA	NA	NA
	06H026	LEUCEGENE	SRX958870	0.455044	intermediate-2	M2	< 3 abnormalities	No	No	No	No	No	No	No	No	No	No	POS	NO	NA	NA	NA	NA	NA	NA	NA	NA	NA	NA	NA
	06H021	LEUCEGENE	SRX958869	0.140398	NA	NA	< 3 abnormalities	No	No	NA	NA	NA	NA	NA	NA	NA	NA	WT	NO	NA	NA	NA	NA	NA	NA	NA	NA	NA	NA	NA
	06H020	LEUCEGENE	SRX729606	0.476749	favorable	M4	< 3 abnormalities	No	No	No	Yes	No	No	No	No	No	No	WT	NO	NA	NA	NA	NA	NA	NA	NA	NA	NA	NA	NA
	06H019	LEUCEGENE	SRX958868	0.0223069	NA	NA	< 3 abnormalities	No	No	NA	NA	NA	NA	NA	NA	NA	NA	WT	NO	NA	NA	NA	NA	NA	NA	NA	NA	NA	NA	NA
	06H016	LEUCEGENE	SRX958867	0.357035	NA	NA	< 3 abnormalities	No	No	NA	NA	NA	NA	NA	NA	NA	NA	WT	NO	NA	NA	NA	NA	NA	NA	NA	NA	NA	NA	NA
	06H014	LEUCEGENE	SRX958866	0.276197	NA	NA	< 3 abnormalities	No	No	NA	NA	NA	NA	NA	NA	NA	NA	WT	NO	NA	NA	NA	NA	NA	NA	NA	NA	NA	NA	NA
	06H011	LEUCEGENE	SRX957228	0.0936345	NA	NA	< 3 abnormalities	No	No	NA	NA	NA	NA	NA	NA	NA	NA	WT	NO	NA	NA	NA	NA	NA	NA	NA	NA	NA	NA	NA
	06H010	LEUCEGENE	SRX957227	0.19519	NA	NA	< 3 abnormalities	No	No	NA	NA	NA	NA	NA	NA	NA	NA	WT	NO	NA	NA	NA	NA	NA	NA	NA	NA	NA	NA	NA
	06H004	LEUCEGENE	SRX958865	0.123028	NA	NA	< 3 abnormalities	No	No	NA	NA	NA	NA	NA	NA	NA	NA	WT	NO	NA	NA	NA	NA	NA	NA	NA	NA	NA	NA	NA
	05H195	LEUCEGENE	SRX957226	0.16892	NA	M1	Normal	No	No	No	No	No	No	No	No	No	No	WT	NO	NA	NA	NA	NA	NA	NA	NA	NA	NA	NA	NA
	05H193	LEUCEGENE	SRX958864	0.108788	NA	NA	< 3 abnormalities	No	No	NA	NA	NA	NA	NA	NA	NA	NA	WT	NO	NA	NA	NA	NA	NA	NA	NA	NA	NA	NA	NA
	05H186	LEUCEGENE	SRX957225	0.229587	NA	NA	Normal	No	No	No	No	No	No	No	No	No	No	WT	NO	NA	NA	NA	NA	NA	NA	NA	NA	NA	NA	NA
	05H184	LEUCEGENE	SRX729619	0.490502	favorable	M1	< 3 abnormalities	No	No	Yes	No	No	No	No	No	No	No	WT	NO	NA	NA	NA	NA	NA	NA	NA	NA	NA	NA	NA
	05H181	LEUCEGENE	SRX332636	0.0872017	intermediate-2	M5	< 3 abnormalities	No	No	No	No	No	No	No	No	No	No	WT	NO	NA	NA	NA	NA	NA	NA	NA	NA	NA	NA	NA
	05H180	LEUCEGENE	SRX958863	0.0414785	NA	NA	< 3 abnormalities	No	No	NA	NA	NA	NA	NA	NA	NA	NA	WT	NO	NA	NA	NA	NA	NA	NA	NA	NA	NA	NA	NA
	05H179	LEUCEGENE	SRX729595	0.112957	adverse	M0	< 3 abnormalities	No	No	No	No	No	Yes	No	No	No	No	WT	NO	NA	NA	NA	NA	NA	NA	NA	NA	NA	NA	NA
	05H163	LEUCEGENE	SRX332635	0.0867231	intermediate-1	M1	Normal	No	No	No	No	No	No	No	No	No	No	WT	NO	WT	NA	NA	NA	NA	NA	NA	NA	NA	NA	NA
	05H149	LEUCEGENE	SRX332634	0.248337	intermediate-1	NA	Normal	No	No	No	No	No	No	No	No	No	No	WT	NO	WT	NA	NA	NA	NA	NA	NA	NA	NA	NA	NA
	05H143	LEUCEGENE	SRX957224	0.0321494	NA	NA	< 3 abnormalities	No	No	NA	NA	NA	NA	NA	NA	NA	NA	WT	NO	NA	NA	NA	NA	NA	NA	NA	NA	NA	NA	NA
	05H136	LEUCEGENE	SRX729605	0.49299	favorable	M4	< 3 abnormalities	No	No	No	Yes	No	No	No	No	No	No	WT	NO	NA	NA	NA	NA	NA	NA	NA	NA	NA	NA	NA
	05H128	LEUCEGENE	SRX729564	0.149608	adverse	M5	Complex	No	No	No	No	No	No	No	Yes	No	No	WT	NO	NA	NA	NA	NA	NA	NA	NA	NA	NA	NA	NA
	05H118	LEUCEGENE	SRX729618	0.570423	favorable	M2	< 3 abnormalities	No	No	Yes	No	No	No	No	No	No	Yes	WT	NO	NA	NA	NA	NA	NA	NA	NA	NA	NA	NA	NA
	05H113	LEUCEGENE	SRX729604	0.159561	favorable	M4	< 3 abnormalities	No	No	No	Yes	No	No	No	No	No	No	WT	NO	NA	NA	NA	NA	NA	NA	NA	NA	NA	NA	NA
	05H111	LEUCEGENE	SRX957223	0.0861783	NA	M1	Normal	No	No	No	No	No	No	No	No	No	No	WT	NO	NA	NA	NA	NA	NA	NA	NA	NA	NA	NA	NA
	05H099	LEUCEGENE	SRX958862	0.270361	NA	NA	< 3 abnormalities	No	No	NA	NA	NA	NA	NA	NA	NA	NA	WT	NO	NA	NA	NA	NA	NA	NA	NA	NA	NA	NA	NA
	05H097	LEUCEGENE	SRX958861	0.168637	NA	NA	< 3 abnormalities	No	No	NA	NA	NA	NA	NA	NA	NA	NA	WT	NO	NA	NA	NA	NA	NA	NA	NA	NA	NA	NA	NA
	05H094	LEUCEGENE	SRX381845	0.235887	favorable	M5	Normal	No	No	No	No	No	No	No	No	No	No	WT	NO	MUT	NA	NA	NA	NA	NA	NA	NA	NA	NA	NA
	05H090	LEUCEGENE	SRX958860	0.318717	NA	NA	< 3 abnormalities	No	No	NA	NA	NA	NA	NA	NA	NA	NA	WT	NO	NA	NA	NA	NA	NA	NA	NA	NA	NA	NA	NA
	05H078	LEUCEGENE	SRX957222	0.594734	favorable	M1	Normal	No	No	No	No	No	No	No	No	No	No	POS	NO	NA	NA	NA	NA	NA	NA	NA	NA	NA	NA	NA
	05H072	LEUCEGENE	SRX958859	0.369068	NA	M3	< 3 abnormalities	Yes	No	No	No	No	No	No	No	No	No	WT	NO	NA	NA	NA	NA	NA	NA	NA	NA	NA	NA	NA
	05H066	LEUCEGENE	SRX729563	0.114804	adverse	M4	< 3 abnormalities	No	No	No	No	No	No	No	Yes	No	No	WT	NO	NA	NA	NA	NA	NA	NA	NA	NA	NA	NA	NA
	05H065	LEUCEGENE	SRX958858	0.116722	NA	NA	< 3 abnormalities	No	No	NA	NA	NA	NA	NA	NA	NA	NA	WT	NO	NA	NA	NA	NA	NA	NA	NA	NA	NA	NA	NA
	05H054	LEUCEGENE	SRX958857	0.0992206	NA	NA	< 3 abnormalities	No	No	NA	NA	NA	NA	NA	NA	NA	NA	WT	NO	NA	NA	NA	NA	NA	NA	NA	NA	NA	NA	NA
	05H050	LEUCEGENE	SRX332633	0.201609	intermediate-1	M4	Normal	No	No	No	No	No	No	No	No	No	No	WT	YES	WT	NA	NA	NA	NA	NA	NA	NA	NA	NA	NA
	05H042	LEUCEGENE	SRX729617	0.525906	favorable	M2	< 3 abnormalities	No	No	Yes	No	No	No	No	No	No	No	WT	NO	NA	NA	NA	NA	NA	NA	NA	NA	NA	NA	NA
	05H034	LEUCEGENE	SRX958856	0.181812	adverse	M1	< 3 abnormalities	No	No	No	No	No	No	No	No	Yes	No	WT	NO	NA	NA	NA	NA	NA	NA	NA	NA	NA	NA	NA
	05H031	LEUCEGENE	SRX958855	0.0852239	NA	NA	< 3 abnormalities	No	No	NA	NA	NA	NA	NA	NA	NA	NA	WT	NO	NA	NA	NA	NA	NA	NA	NA	NA	NA	NA	NA
	05H030	LEUCEGENE	SRX957221	0.0566568	NA	M1	Normal	No	No	No	No	No	No	No	No	No	No	WT	NO	NA	NA	NA	NA	NA	NA	NA	NA	NA	NA	NA
	05H025	LEUCEGENE	SRX729562	0.142169	intermediate-2	M5	Complex	No	No	No	No	Yes	No	No	No	No	No	WT	NO	NA	NA	NA	NA	NA	NA	NA	NA	NA	NA	NA
	05H022	LEUCEGENE	SRX957220	0.204591	NA	NA	Normal	No	No	No	No	No	No	No	No	No	No	WT	NO	NA	NA	NA	NA	NA	NA	NA	NA	NA	NA	NA
	05H013	LEUCEGENE	SRX958854	0.317099	intermediate-2	M5	< 3 abnormalities	No	No	No	No	No	No	No	No	No	No	WT	NO	NA	NA	NA	NA	NA	NA	NA	NA	NA	NA	NA
	05H008	LEUCEGENE	SRX957219	0.0931162	NA	M1	Normal	No	No	No	No	No	No	No	No	No	No	WT	NO	NA	NA	NA	NA	NA	NA	NA	NA	NA	NA	NA
	04H140	LEUCEGENE	SRX957218	0.145234	NA	NA	< 3 abnormalities	No	No	NA	NA	NA	NA	NA	NA	NA	NA	WT	NO	NA	NA	NA	NA	NA	NA	NA	NA	NA	NA	NA
	04H138	LEUCEGENE	SRX958853	0.373957	NA	NA	< 3 abnormalities	No	No	NA	NA	NA	NA	NA	NA	NA	NA	WT	NO	NA	NA	NA	NA	NA	NA	NA	NA	NA	NA	NA
	04H135	LEUCEGENE	SRX958852	0.178063	intermediate-2	M1	< 3 abnormalities	No	No	No	No	No	No	No	No	No	No	WT	NO	NA	NA	NA	NA	NA	NA	NA	NA	NA	NA	NA
	04H133	LEUCEGENE	SRX332632	0.179196	intermediate-1	M1	Normal	No	No	No	No	No	No	No	No	No	No	WT	YES	MUT	NA	NA	NA	NA	NA	NA	NA	NA	NA	NA
	04H132	LEUCEGENE	SRX958851	0.162023	NA	NA	< 3 abnormalities	No	No	NA	NA	NA	NA	NA	NA	NA	NA	WT	NO	NA	NA	NA	NA	NA	NA	NA	NA	NA	NA	NA
	04H127	LEUCEGENE	SRX958850	0.272613	adverse	M1	Complex	No	No	No	No	No	No	No	No	Yes	Yes	WT	NO	NA	NA	NA	NA	NA	NA	NA	NA	NA	NA	NA
	04H123	LEUCEGENE	SRX958849	0.0902683	NA	M3	< 3 abnormalities	Yes	No	No	No	No	No	No	No	No	No	WT	NO	NA	NA	NA	NA	NA	NA	NA	NA	NA	NA	NA
	04H121	LEUCEGENE	SRX729561	0.19775	adverse	M5	< 3 abnormalities	No	No	No	No	No	No	No	Yes	No	No	WT	NO	NA	NA	NA	NA	NA	NA	NA	NA	NA	NA	NA
	04H120	LEUCEGENE	SRX958848	0.259185	NA	NA	< 3 abnormalities	No	No	NA	NA	NA	NA	NA	NA	NA	NA	WT	NO	NA	NA	NA	NA	NA	NA	NA	NA	NA	NA	NA
	04H118	LEUCEGENE	SRX958847	0.102015	intermediate-2	M5	< 3 abnormalities	No	No	No	No	No	No	No	No	No	No	WT	NO	NA	NA	NA	NA	NA	NA	NA	NA	NA	NA	NA
	04H117	LEUCEGENE	SRX958846	0.170179	NA	NA	< 3 abnormalities	No	No	NA	NA	NA	NA	NA	NA	NA	NA	WT	NO	NA	NA	NA	NA	NA	NA	NA	NA	NA	NA	NA
	04H115	LEUCEGENE	SRX958845	0.198545	adverse	M5	Complex	No	No	No	No	No	No	No	No	Yes	Yes	WT	NO	NA	NA	NA	NA	NA	NA	NA	NA	NA	NA	NA
	04H112	LEUCEGENE	SRX332631	0.199022	intermediate-1	M1	Normal	No	No	No	No	No	No	No	No	No	No	WT	YES	MUT	NA	NA	NA	NA	NA	NA	NA	NA	NA	NA
	04H111	LEUCEGENE	SRX958844	0.125726	adverse	M5	Complex	No	No	No	No	No	No	No	No	No	No	WT	NO	NA	NA	NA	NA	NA	NA	NA	NA	NA	NA	NA
	04H108	LEUCEGENE	SRX957217	0.160431	NA	M1	Normal	No	No	No	No	No	No	No	No	No	No	WT	NO	NA	NA	NA	NA	NA	NA	NA	NA	NA	NA	NA
	04H103	LEUCEGENE	SRX958843	0.154338	intermediate-2	M1	< 3 abnormalities	No	No	No	No	No	No	No	No	No	No	WT	NO	NA	NA	NA	NA	NA	NA	NA	NA	NA	NA	NA
	04H101	LEUCEGENE	SRX958842	0.0408108	NA	NA	< 3 abnormalities	No	No	NA	NA	NA	NA	NA	NA	NA	NA	WT	NO	NA	NA	NA	NA	NA	NA	NA	NA	NA	NA	NA
	04H096	LEUCEGENE	SRX958841	0.3796	adverse	M0	< 3 abnormalities	No	No	No	No	No	No	No	No	No	Yes	WT	NO	NA	NA	NA	NA	NA	NA	NA	NA	NA	NA	NA
	04H091	LEUCEGENE	SRX729583	0.48733	favorable	M4	< 3 abnormalities	No	No	No	Yes	No	No	No	No	No	No	WT	NO	NA	NA	NA	NA	NA	NA	NA	NA	NA	NA	NA
	04H080	LEUCEGENE	SRX729577	0.275795	intermediate-2	M5	< 3 abnormalities	No	No	No	No	Yes	No	No	No	No	No	WT	NO	NA	NA	NA	NA	NA	NA	NA	NA	NA	NA	NA
	04H078	LEUCEGENE	SRX957216	0.19002	NA	NA	< 3 abnormalities	No	No	NA	NA	NA	NA	NA	NA	NA	NA	WT	NO	NA	NA	NA	NA	NA	NA	NA	NA	NA	NA	NA
	04H068	LEUCEGENE	SRX958840	0.210012	NA	NA	< 3 abnormalities	No	No	NA	NA	NA	NA	NA	NA	NA	NA	WT	NO	NA	NA	NA	NA	NA	NA	NA	NA	NA	NA	NA
	04H063	LEUCEGENE	SRX729594	0.209392	adverse	NA	< 3 abnormalities	No	No	No	No	No	Yes	No	No	No	No	WT	NO	NA	NA	NA	NA	NA	NA	NA	NA	NA	NA	NA
	04H061	LEUCEGENE	SRX729582	0.528666	favorable	M4	< 3 abnormalities	No	No	No	Yes	No	No	No	No	No	No	WT	NO	NA	NA	NA	NA	NA	NA	NA	NA	NA	NA	NA
	04H055	LEUCEGENE	SRX958839	0.171784	intermediate-2	M1	< 3 abnormalities	No	No	No	No	No	No	No	No	No	No	WT	NO	NA	NA	NA	NA	NA	NA	NA	NA	NA	NA	NA
	04H054	LEUCEGENE	SRX958838	0.334482	NA	NA	< 3 abnormalities	No	No	NA	NA	NA	NA	NA	NA	NA	NA	WT	NO	NA	NA	NA	NA	NA	NA	NA	NA	NA	NA	NA
	04H050	LEUCEGENE	SRX729593	0.173594	adverse	NA	< 3 abnormalities	No	No	No	No	No	Yes	No	No	No	No	WT	NO	NA	NA	NA	NA	NA	NA	NA	NA	NA	NA	NA
	04H048	LEUCEGENE	SRX958837	0.502252	intermediate-2	M1	< 3 abnormalities	No	No	No	No	No	No	No	No	No	No	POS	NO	NA	NA	NA	NA	NA	NA	NA	NA	NA	NA	NA
	04H041	LEUCEGENE	SRX729560	0.179402	adverse	M5	< 3 abnormalities	No	No	No	No	No	No	No	Yes	No	No	WT	NO	NA	NA	NA	NA	NA	NA	NA	NA	NA	NA	NA
	04H039	LEUCEGENE	SRX958836	0.190827	NA	NA	< 3 abnormalities	No	No	NA	NA	NA	NA	NA	NA	NA	NA	WT	NO	NA	NA	NA	NA	NA	NA	NA	NA	NA	NA	NA
	04H030	LEUCEGENE	SRX729603	0.468662	favorable	M4	< 3 abnormalities	No	No	No	Yes	No	No	No	No	No	No	WT	NO	NA	NA	NA	NA	NA	NA	NA	NA	NA	NA	NA
	04H025	LEUCEGENE	SRX957215	0.151838	NA	M1	Normal	No	No	No	No	No	No	No	No	No	No	WT	NO	NA	NA	NA	NA	NA	NA	NA	NA	NA	NA	NA
	04H024	LEUCEGENE	SRX332630	0.125173	favorable	M1	Normal	No	No	No	No	No	No	No	No	No	No	WT	NO	MUT	NA	NA	NA	NA	NA	NA	NA	NA	NA	NA
	04H017	LEUCEGENE	SRX958835	0.194423	NA	NA	< 3 abnormalities	No	No	NA	NA	NA	NA	NA	NA	NA	NA	WT	NO	NA	NA	NA	NA	NA	NA	NA	NA	NA	NA	NA
	04H006	LEUCEGENE	SRX958834	0.219937	NA	M1	Normal	No	No	No	No	No	No	No	No	No	No	WT	NO	NA	NA	NA	NA	NA	NA	NA	NA	NA	NA	NA
	04H001	LEUCEGENE	SRX958833	0.145291	intermediate-2	M1	< 3 abnormalities	No	No	No	No	No	No	No	No	No	No	WT	NO	NA	NA	NA	NA	NA	NA	NA	NA	NA	NA	NA
	03H119	LEUCEGENE	SRX332629	0.319636	intermediate-1	M1	Normal	No	No	No	No	No	No	No	No	No	No	WT	NO	WT	NA	NA	NA	NA	NA	NA	NA	NA	NA	NA
	03H116	LEUCEGENE	SRX332628	0.159885	intermediate-1	M1	Normal	No	No	No	No	No	No	No	No	No	No	WT	YES	MUT	NA	NA	NA	NA	NA	NA	NA	NA	NA	NA
	03H112	LEUCEGENE	SRX729581	0.206516	favorable	M4	< 3 abnormalities	No	No	No	Yes	No	No	No	No	No	No	WT	NO	NA	NA	NA	NA	NA	NA	NA	NA	NA	NA	NA
	03H109	LEUCEGENE	SRX729580	0.144533	favorable	M4	< 3 abnormalities	No	No	No	Yes	No	No	No	No	No	No	WT	NO	NA	NA	NA	NA	NA	NA	NA	NA	NA	NA	NA
	03H095	LEUCEGENE	SRX729602	0.140871	favorable	M4	< 3 abnormalities	No	No	No	Yes	No	No	No	No	No	No	WT	NO	NA	NA	NA	NA	NA	NA	NA	NA	NA	NA	NA
	03H094	LEUCEGENE	SRX958832	0.00907349	adverse	M1	Complex	No	No	No	No	No	No	No	No	No	No	WT	NO	NA	NA	NA	NA	NA	NA	NA	NA	NA	NA	NA
	03H090	LEUCEGENE	SRX958831	0.244569	NA	NA	< 3 abnormalities	No	No	NA	NA	NA	NA	NA	NA	NA	NA	WT	NO	NA	NA	NA	NA	NA	NA	NA	NA	NA	NA	NA
	03H083	LEUCEGENE	SRX729616	0.555704	favorable	M2	< 3 abnormalities	No	No	Yes	No	No	No	No	No	No	No	WT	NO	NA	NA	NA	NA	NA	NA	NA	NA	NA	NA	NA
	03H081	LEUCEGENE	SRX958830	0.160568	intermediate-2	M1	< 3 abnormalities	No	No	No	No	No	No	No	No	No	No	WT	NO	NA	NA	NA	NA	NA	NA	NA	NA	NA	NA	NA
	03H070	LEUCEGENE	SRX958829	0.489446	NA	M3	< 3 abnormalities	Yes	No	No	No	No	No	No	No	No	No	WT	NO	NA	NA	NA	NA	NA	NA	NA	NA	NA	NA	NA
	03H067	LEUCEGENE	SRX729559	0.198208	adverse	M5	< 3 abnormalities	No	No	No	No	No	No	No	Yes	No	No	WT	NO	NA	NA	NA	NA	NA	NA	NA	NA	NA	NA	NA
	03H065	LEUCEGENE	SRX729615	0.483221	favorable	M2	< 3 abnormalities	No	No	Yes	No	No	No	No	No	No	No	WT	NO	NA	NA	NA	NA	NA	NA	NA	NA	NA	NA	NA
	03H060	LEUCEGENE	SRX958828	0.277555	NA	NA	< 3 abnormalities	No	No	NA	NA	NA	NA	NA	NA	NA	NA	WT	NO	NA	NA	NA	NA	NA	NA	NA	NA	NA	NA	NA
	03H052	LEUCEGENE	SRX957214	0.236695	NA	M5	Normal	No	No	No	No	No	No	No	No	No	No	WT	NO	NA	NA	NA	NA	NA	NA	NA	NA	NA	NA	NA
	03H041	LEUCEGENE	SRX332627	0.162036	NA	M5	< 3 abnormalities	No	No	No	No	No	No	No	No	No	No	WT	NO	NA	NA	NA	NA	NA	NA	NA	NA	NA	NA	NA
	03H036	LEUCEGENE	SRX958827	0.18472	NA	NA	< 3 abnormalities	No	No	NA	NA	NA	NA	NA	NA	NA	NA	WT	NO	NA	NA	NA	NA	NA	NA	NA	NA	NA	NA	NA
	03H033	LEUCEGENE	SRX957213	0.176468	NA	M1	Normal	No	No	No	No	No	No	No	No	No	No	WT	NO	NA	NA	NA	NA	NA	NA	NA	NA	NA	NA	NA
	03H030	LEUCEGENE	SRX958826	0.21764	adverse	M0	Complex	No	No	No	No	No	No	No	No	Yes	No	WT	NO	NA	NA	NA	NA	NA	NA	NA	NA	NA	NA	NA
	03H028	LEUCEGENE	SRX958825	0.574291	NA	NA	< 3 abnormalities	No	No	NA	NA	NA	NA	NA	NA	NA	NA	WT	NO	NA	NA	NA	NA	NA	NA	NA	NA	NA	NA	NA
	03H024	LEUCEGENE	SRX958824	0.23441	intermediate-2	M1	< 3 abnormalities	No	No	No	No	No	No	No	No	No	No	WT	NO	NA	NA	NA	NA	NA	NA	NA	NA	NA	NA	NA
	03H022	LEUCEGENE	SRX958823	0.00401399	NA	NA	< 3 abnormalities	No	No	NA	NA	NA	NA	NA	NA	NA	NA	WT	NO	NA	NA	NA	NA	NA	NA	NA	NA	NA	NA	NA
	03H016	LEUCEGENE	SRX957212	0.219731	NA	NA	< 3 abnormalities	No	No	NA	NA	NA	NA	NA	NA	NA	NA	WT	NO	NA	NA	NA	NA	NA	NA	NA	NA	NA	NA	NA
	02H066	LEUCEGENE	SRX332626	0.230899	intermediate-1	M1	Normal	No	No	No	No	No	No	No	No	No	No	WT	YES	MUT	NA	NA	NA	NA	NA	NA	NA	NA	NA	NA
	02H060	LEUCEGENE	SRX381844	0.466267	intermediate-2	M1	< 3 abnormalities	No	No	No	No	No	No	No	No	No	No	POS	NO	NA	NA	NA	NA	NA	NA	NA	NA	NA	NA	NA
	02H053	LEUCEGENE	SRX332625	0.215739	intermediate-1	M1	Normal	No	No	No	No	No	No	No	No	No	No	WT	YES	MUT	NA	NA	NA	NA	NA	NA	NA	NA	NA	NA
	02H046	LEUCEGENE	SRX958822	0.482838	NA	M3	< 3 abnormalities	Yes	No	No	No	No	No	No	No	No	No	WT	NO	NA	NA	NA	NA	NA	NA	NA	NA	NA	NA	NA
	02H043	LEUCEGENE	SRX958821	0.123438	NA	NA	< 3 abnormalities	No	No	NA	NA	NA	NA	NA	NA	NA	NA	WT	NO	NA	NA	NA	NA	NA	NA	NA	NA	NA	NA	NA
	02H033	LEUCEGENE	SRX958820	0.148443	NA	NA	< 3 abnormalities	No	No	NA	NA	NA	NA	NA	NA	NA	NA	WT	NO	NA	NA	NA	NA	NA	NA	NA	NA	NA	NA	NA
	02H032	LEUCEGENE	SRX729558	0.121166	adverse	M5	< 3 abnormalities	No	No	No	No	No	No	No	Yes	No	No	WT	NO	NA	NA	NA	NA	NA	NA	NA	NA	NA	NA	NA
	02H026	LEUCEGENE	SRX958819	0.126767	NA	NA	< 3 abnormalities	No	No	NA	NA	NA	NA	NA	NA	NA	NA	WT	NO	NA	NA	NA	NA	NA	NA	NA	NA	NA	NA	NA
	02H025	LEUCEGENE	SRX958818	0.0864742	intermediate-2	M1	< 3 abnormalities	No	No	No	No	No	No	No	No	No	No	WT	NO	NA	NA	NA	NA	NA	NA	NA	NA	NA	NA	NA
	02H017	LEUCEGENE	SRX729552	0.104427	adverse	M0	< 3 abnormalities	No	No	No	No	No	No	No	Yes	No	No	WT	NO	NA	NA	NA	NA	NA	NA	NA	NA	NA	NA	NA
	02H009	LEUCEGENE	SRX957211	0.111163	NA	M1	Normal	No	No	No	No	No	No	No	No	No	No	WT	NO	NA	NA	NA	NA	NA	NA	NA	NA	NA	NA	NA
	02H003	LEUCEGENE	SRX958817	0.22506	intermediate-2	M0	< 3 abnormalities	No	No	No	No	No	No	No	No	No	No	WT	NO	NA	NA	NA	NA	NA	NA	NA	NA	NA	NA	NA
	01H002	LEUCEGENE	SRX958816	0.360437	NA	M3	< 3 abnormalities	Yes	No	No	No	No	No	No	No	No	No	WT	NO	NA	NA	NA	NA	NA	NA	NA	NA	NA	NA	NA
	01H001	LEUCEGENE	SRX729557	0.0666994	adverse	M5	< 3 abnormalities	No	No	No	No	No	No	No	Yes	No	No	WT	NO	NA	NA	NA	NA	NA	NA	NA	NA	NA	NA	NA
